# Supplementary material for: Genome diversity of Leishmania aethiopica
Source: Front Cell Infect Microbiol. 2023 Apr 20;13:1147998. doi: 10.3389/fcimb.2023.1147998 (PMC10157169; doi:10.3389/fcimb.2023.1147998)
Supplement: Supplementary file 1 [file DataSheet_1.zip]

Archive with 4 entries (4 files):
- SuppFigures.pdf
- __MACOSX/._SuppFigures.pdf
- SuppTables.xlsx
- __MACOSX/._SuppTables.xlsx
