# Supplementary material for: Genome diversity of Leishmania aethiopica
Source: Front Cell Infect Microbiol. 2023 Apr 20;13:1147998. doi: 10.3389/fcimb.2023.1147998 (PMC10157169; doi:10.3389/fcimb.2023.1147998)
Supplement: Supplementary file 1 [file DataSheet_1.zip › SuppTables.xlsx]

## Sheet: Supp. Table 1
Collection of generated and publicly available sequence data used in this study. VL = visceral leishmania; CL= Cutaneous Leishmania; LCL= Local CL; DCL= Diffuse CL.
WHO code	LEISHMANIA SPECIES	WORK NAME	NUMBER OF PASSAGES	COUNTRY	CITY	YEAR	Source	EBI ACCESSION NUMBER
MHOM/ET/83/103-83	L. aethiopica	103-83		Ethiopia	N.A.	1983	N.A.	N.A.
MHOM/ET/81/1123-81	L. aethiopica	1123-81		Ethiopia	N.A.	1981	N.A.	N.A.
MHOM/ET/82/117-82	L. aethiopica	117-82		Ethiopia	N.A.	1982	N.A.	N.A.
MHOM/ET/83/130-83	L. aethiopica	130-83		Ethiopia	N.A.	1983	N.A.	N.A.
MHOM/ET/85/1464-85	L. aethiopica	1464-85		Ethiopia	N.A.	1985	N.A.	N.A.
MHOM/ET/80/1561-80	L. aethiopica	1561-87		Ethiopia	N.A.	1980	VL	N.A.
MHOM/ET/83/169-83	L. aethiopica	169-83		Ethiopia	N.A.	1983	N.A.	N.A.
MHOM/ET/83/32-83	L. aethiopica	32-83		Ethiopia	N.A.	1983	N.A.	N.A.
MHOM/ET/82/678-82	L. aethiopica	678-82		Ethiopia	N.A.	1982	N.A.	N.A.
MHOM/ET/83/68-83	L. aethiopica	68-83		Ethiopia	N.A.	1983	N.A.	N.A.
MHOM/ET/83/85-83	L. aethiopica	85-83		Ethiopia	N.A.	1983	N.A.	N.A.
MHOM/ET/89/GEREcl7	L. aethiopica	GEREcl7	Rx+18(5)	Ethiopia	Arba Minch	1989	DCL	N.A.
MHOM/ET/72/L100	L. aethiopica	L100	Rx+29	Ethiopia	N.A.	1972	DCL	N.A.
MHOM/ET/72/L100cl1	L. aethiopica	L100cl1	Rx+27(4)	Ethiopia	Wollo province	1972	N.A.	N.A.
MHOM/ET/72/L127	L. aethiopica	L127		Ethiopia	Kutaber	1972	N.A.	N.A.
MHOM/ET/91/KASSAYEcl3	L. aethiopica	LEM2358cl3	Rx+14(4)	Ethiopia	Gojam	1991	DCL	N.A.
MHOM/ET/94/1769-94	L. aethiopica	LEM3464		Ethiopia	N.A.	1994	CL	N.A.
MHOM/ET/94/1470-94	L. aethiopica	LEM3497		Ethiopia	Shoa	1994	LCL	N.A.
MHOM/ET/94/1706-94	L. aethiopica	LEM3498		Ethiopia	N.A.	1994	N.A.	N.A.
MHOM/ET/89/WANDERA	L. aethiopica	WANDERA		Ethiopia	Arba Minch	1989	LCL	N.A.
MHOM/ET/67/L86	L. aethiopica/ L. tropica	L86		Ethiopia	N.A.	1967	N.A.	N.A.
MHOM/ET/94/ABAUY	L. aethiopica/L. donovani	LEM3469	Rx+3	Ethiopia	Arba Minch	1994	DCL	N.A.
MHOM/ET/94/ABAUYcl1	L. aethiopica/L. donovani	LEM3469cl1	Rx+28(6)	Ethiopia	Arba Minch	1998	DCL	N.A.
MHOM/ET/94/ABAUYcl5	L. aethiopica/L. donovani	LEM3469cl5	Rx+26(4)	Ethiopia	Arba Minch	1995	DCL	N.A.
MHOM/ET/94/ABAUYcl7	L. aethiopica/L. donovani	LEM3469cl7	Rx+26(4)	Ethiopia	Arba Minch	1996	DCL	N.A.
MHOM/ET/94/ABAUYcl8	L. aethiopica/L. donovani	LEM3469cl8	Rx+26(4)	Ethiopia	Arba Minch	1997	DCL	N.A.
MHOM/ET/94/ABAUYcl9	L. aethiopica/L. donovani	LEM3469cl9	Rx+28(6)	Ethiopia	Arba Minch	1999	DCL	N.A.
MHOM/ET/2010/GR383	L. donovani	ERR205817		Ethiopia	N.A.	N.A.	N.A.	SAMEA1563765
MHOM/ET/2010/GR364sp	L. donovani	ERR207776		Ethiopia	N.A.	N.A.	N.A.	SAMEA1563777
MHOM/ET/2009/GR356	L. donovani	ERR304759		Ethiopia	N.A.	N.A.	N.A.	SAMEA1920736
MHOM/ET/2010/AM560	L. donovani	ERR304763		Ethiopia	N.A.	N.A.	N.A.	SAMEA1920739
MHOM/ET/2010/AM563	L. donovani	ERR304766		Ethiopia	N.A.	N.A.	N.A.	SAMEA1920743
MHOM/ET/00/HUSSEN	L. donovani	HUSSEN		Ethiopia	N.A.	2000	VL	N.A.
MCAN/ES/98/LLM-724	L. infantum	ERR1913337		Spain	N.A.	1998	N.A.	SAMEA103958196
MHOM/IL/81/Friedlin	L. major	SRR1028158		El Salvador	N.A.	1959	N.A.	SAMN01803671
MHOM/IL/90/P283	L. tropica	ERR311388			N.A.	N.A.	N.A.	SAMEA2054186

## Sheet: Supp. Table 2
Mapping statistics calculated from per-site read depths after mapping genomic sequences against L147 reference genome
WORK NAME	Mapped reads (%)	Paired reads (%)	Median mapped coverage	Proportion of genome with >20X
103-83	92.58	88.51	108.5	0.97
1123-81	88.05	84.65	78	0.97
117-82	90.62	87.17	82	0.97
130-83	91.67	87.74	84	0.97
1464-85	90.04	86.12	97	0.97
1561-80	87.59	83.74	75	0.97
169-83	92.81	88.51	90	0.97
32-83	89.57	85.7	119	0.97
678-82	88.82	84.98	74	0.97
68-83	91.62	87.37	79	0.97
85-83	92.93	88.58	96	0.97
ERR1913337	81.99	77.62	40	0.9
ERR205817	82.52	76.44	63	0.92
ERR207776	83.88	72.01	54	0.91
ERR304759	82.57	75.93	33	0.87
ERR304763	84.55	78.71	31	0.86
ERR304766	84.2	78.76	27	0.8
GEREcl7	91.12	87.69	56	0.97
HUSSEN	86.8	82.64	76	0.93
L100	93.51	89.18	85	0.97
L100cl1	91.82	87.93	44	0.96
L127	93.76	90.04	90	0.97
L86	88.97	84.92	54	0.97
LEM2358cl3	89.71	85.8	56	0.97
LEM3464	86.44	82.95	47	0.96
LEM3469	91.16	85.27	149	0.97
LEM3469cl1	87.27	82.65	70	0.96
LEM3469cl5	91.55	86.75	82	0.97
LEM3469cl7	90.51	85.81	75	0.97
LEM3469cl8	91.58	86.91	101	0.97
LEM3469cl9	90.53	85.72	84	0.97
LEM3497	91.22	87.45	51	0.96
LEM3498	86.61	83.18	53	0.96
SRR1028158	91	87.33	30	0.82
ERR311388	82.94	78.08	54	0.96
WANDERA	92.36	88.42	84	0.97

## Sheet: Supp. Table 3
Number of homozygous and heterozygous SNPs per chromosome for hybrid isolates and clonal derivations. Cells coloured yellow indicate chromosomes that have a remarkable lower number of heterozygous sites compared to other chromosomes. Chr = chromosome; HET = number of heterozygous SNPs; HOM= number of homozygous SNPs; cl = clone;
	L86		LEM3469		LEM3469cl1		LEM3469cl5		LEM3469cl7		LEM3469cl8		LEM3469cl9
CHROMOSOME	HET	HOM	HET2	HOM3	HET4	HOM5	HET6	HOM7	HET8	HOM9	HET10	HOM11	HET12	HOM13
1	1355	68	3363	63	3350	63	3345	63	43	124	3358	65	3357	63
2	1639	70	4359	76	4371	77	4367	77	4354	75	4361	76	4353	76
3	2056	137	5794	133	5789	133	5784	135	5793	133	5796	133	5795	132
4	2608	143	6878	157	6874	156	6890	156	6882	155	6886	157	6880	158
5	2244	128	6028	153	6034	153	6052	150	6047	151	6036	154	6049	151
6	2625	292	7518	144	7537	141	2571	248	7542	140	7526	139	7534	141
7	3251	156	8668	190	8646	187	8665	184	8680	184	8678	187	8694	185
8	2496	129	6508	148	6498	151	6514	149	6541	147	6524	149	6525	147
9	3359	178	114	401	114	401	114	401	114	401	114	401	114	401
10	2992	148	69	362	70	362	69	362	70	362	66	362	70	362
11	2827	144	7464	177	46	343	47	343	46	343	47	343	46	343
12	2571	129	6809	157	6834	155	6818	155	6821	154	6826	159	6818	157
13	3563	184	9739	207	9774	199	9773	201	9805	198	9808	201	9788	200
14	3131	158	8106	159	8056	161	8118	162	8069	163	8079	158	8096	162
15	3247	171	64	364	64	364	63	364	65	364	63	364	64	364
16	3853	182	10010	176	10025	172	10016	174	10041	172	10025	170	10040	173
17	3806	206	9995	228	10026	228	9998	225	9970	228	9992	228	9990	227
18	3727	188	7434	274	7485	275	7390	273	7374	278	7457	277	7467	268
19	3437	185	9311	198	9341	193	4107	314	9352	193	9357	192	9327	197
20	3880	235	8470	283	18	507	9758	241	9682	243	9580	252	17	507
21	4210	192	11653	214	11663	212	11669	214	11658	213	11652	216	11659	211
22	1854	274	8764	172	8770	173	8764	176	8714	182	8715	172	8772	177
23	4208	221	11278	259	11272	256	11269	258	11265	257	11269	258	11264	259
24	4671	233	13140	266	9	644	23	644	23	644	23	644	9	644
25	4855	190	13467	216	13496	213	13458	216	13449	216	13465	217	13469	220
26	6077	323	16255	350	16280	344	16231	353	16206	348	16194	354	16228	346
27	5533	608	14988	332	15011	328	14990	333	15008	329	14969	333	14983	333
28	6420	287	17701	332	17830	325	17677	333	17716	335	17711	333	17710	333
29	6728	381	17618	406	17702	416	17689	421	17686	421	17691	422	17703	412
30	7515	344	20484	372	20602	406	20495	375	20465	369	20418	382	20474	369
31	6351	303	14074	353	13614	363	14267	345	14169	341	14220	343	14018	355
32	8646	398	23475	468	23495	467	23516	463	23513	463	23544	460	23492	463
33	7645	342	20322	416	20469	407	20391	406	20223	419	66	928	20263	419
34	5733	3373	24317	543	24332	547	24392	542	24357	544	24341	542	24349	548
35	10126	1021	21609	743	21656	743	21637	740	21607	747	21640	742	21594	741
36	15144	677	40323	724	40083	839	40388	724	40242	841	40204	842	40219	838

## Sheet: Supp. Table 4
List of 267 high impact mutations (SNPs) within protein coding genes. For mutations occuring in a frequency larger than 0.1, we provide results from the gene ontology analysis pm TriTrypDB, unless the protein is a hypothetical protein
Chromosome	Position	Allele	Impact	Gene ID	Gene description	Gene Ontology analysis (computed GO processes)	Allele Frequency	Heterozygous Genotype Frequency	Homozygous Genotype Frequency	X103.83	X1123.81	X117.82	X130.83	X1464.85	X1561.87	X169.83	X32.83	X678.82	X68.83	X85.83	GEREcl7	L100	L100cl1	L127	LEM2358cl3	LEM3464	LEM3497	LEM3498	WANDERA
LaeL147_17	474821	A	start_lost	LAEL147_000253200	hypothetical protein conserved		1	0	1	2	2	2	2	2	2	2	2	2	2	2	2	2	2	2	2	2	2	2	2
LaeL147_29	82019	G	start_lost	LAEL147_000517000	hypothetical protein		1	0	1	2	2	2	2	2	2	2	2	2	2	2	2	2	2	2	2	2	2	2	2
LaeL147_30	369966	T	stop_lost&splice_region_variant	LAEL147_000558400	WW domain containing protein putative	NA	1	0	1	2	2	2	2	2	2	2	2	2	2	2	2	2	2	2	2	2	2	2	2
LaeL147_21	188440	G	stop_lost&splice_region_variant	LAEL147_000318500	DNA polymerase eta putative	GO:0006281, DNA repair	0.975	0.05	0.95	2	1	2	2	2	2	2	2	2	2	2	2	2	2	2	2	2	2	2	2
LAEL147_SCAF000027	1470	C	stop_lost&splice_region_variant	LAEL147_000008700	kinetoplastid kinetochore protein 8 putative	NA	0.975	0.05	0.95	2	1	2	2	2	2	2	2	2	2	2	2	2	2	2	2	2	2	2	2
LaeL147_15	509347	G	start_lost	LAEL147_000221500	hypothetical protein conserved		0.95	0	0.95	2	0	2	2	2	2	2	2	2	2	2	2	2	2	2	2	2	2	2	2
LaeL147_24	150349	C	stop_lost&splice_region_variant	LAEL147_000378200	hypothetical protein conserved		0.95	0	0.95	2	0	2	2	2	2	2	2	2	2	2	2	2	2	2	2	2	2	2	2
LaeL147_33	1392971	G	stop_lost&splice_region_variant	LAEL147_000700800	hypothetical protein conserved		0.925	0.05	0.9	2	0	2	2	2	2	2	2	2	2	2	1	2	2	2	2	2	2	2	2
LaeL147_04	124958	C	stop_lost&splice_region_variant	LAEL147_000049800	hypothetical protein		0.9	0.1	0.85	2	0	2	2	2	2	2	2	2	2	2	1	2	2	2	2	2	2	2	1
LaeL147_32	57350	A	stop_gained	LAEL147_000622700	hypothetical protein conserved		0.9	0.1	0.85	2	0	2	2	2	2	2	2	2	2	2	1	2	2	2	2	2	2	2	1
LaeL147_36	2400242	C	stop_lost&splice_region_variant	LAEL147_000877400	carboxypeptidase putative	GO:0006508, proteolysis	0.875	0.25	0.75	2	1	2	2	2	2	1	2	2	2	2	1	2	2	1	2	2	2	2	1
LaeL147_04	250299	C	stop_lost&splice_region_variant	LAEL147_000052600	hypothetical protein		0.85	0.2	0.75	2	0	2	2	2	2	1	2	2	2	2	1	2	2	1	2	2	2	2	1
LaeL147_28	1125897	G	stop_lost&splice_region_variant	LAEL147_000513500	hypothetical protein		0.85	0.1	0.8	2	0	2	2	2	2	2	2	2	2	2	1	2	2	1	2	2	2	2	0
LAEL147_SCAF000011	6095	G	stop_lost&splice_region_variant	LAEL147_000006500	Pyridoxal-dependent decarboxylase conserved domain containing protein putative	GO:0019752, carboxylic acid metabolic process	0.85	0.1	0.8	2	0	2	2	2	2	2	2	2	2	2	1	2	2	1	2	2	2	2	0
LaeL147_19	641571	G	start_lost	LAEL147_000291100	hypothetical protein conserved		0.825	0.05	0.8	2	0	2	1	2	2	2	2	2	2	2	2	0	0	2	2	2	2	2	2
LaeL147_28	421760	G	stop_lost&splice_region_variant	LAEL147_000493800	Amastin surface glycoprotein putative	NA	0.825	0.15	0.75	2	1	2	1	2	2	2	2	2	2	2	2	0	0	1	2	2	2	2	2
LaeL147_34	122163	T	stop_gained	LAEL147_000706000	deoxyhypusine synthase	GO:0008612, peptidyl-lysine modification to peptidyl-hypusine	0.825	0.05	0.8	2	0	2	2	2	2	2	2	2	2	2	0	2	2	1	2	2	2	2	0
LaeL147_14	634368	G	start_lost	LAEL147_000207500	hypothetical protein		0.775	0.25	0.65	2	1	2	1	2	2	2	2	2	2	2	1	0	0	1	2	2	2	2	1
LaeL147_31	741987	G	start_lost	LAEL147_000605300	protein kinase-like protein	GO:0007165, signal transduction	0.775	0.35	0.6	2	0	2	2	1	2	1	2	2	1	2	1	2	2	1	2	2	1	2	1
LaeL147_23	448616	A	stop_gained	LAEL147_000363400	hypothetical protein conserved		0.75	0.3	0.6	2	0	2	1	2	1	2	2	1	1	2	1	2	2	0	1	2	2	2	2
LaeL147_17	623780	A	stop_gained	LAEL147_000257400	hypothetical protein		0.7	0.1	0.65	2	0	2	1	2	2	2	2	2	2	2	0	0	0	1	2	2	2	2	0
LaeL147_31	1237300	C	stop_gained	LAEL147_000618700	hypothetical protein conserved		0.675	0.35	0.5	2	0	2	1	2	1	2	2	2	2	2	1	0	0	1	2	2	1	1	1
LaeL147_34	468298	G	start_lost	LAEL147_000715100	hypothetical protein conserved		0.675	0.35	0.5	2	0	2	0	2	1	2	1	2	1	2	1	2	2	0	2	2	1	1	1
LaeL147_34	980910	G	stop_gained	LAEL147_000728300	hypothetical protein		0.65	0.1	0.6	2	0	2	0	2	2	2	1	2	2	2	1	0	0	0	2	2	2	2	0
LaeL147_08	303958	T	stop_gained	LAEL147_000108600	hypothetical protein		0.625	0.65	0.3	1	0	2	1	1	1	1	1	2	1	1	1	2	2	1	2	2	1	1	1
LaeL147_30	5021	T	stop_gained	LAEL147_000546200	hypothetical protein		0.625	0.05	0.6	2	0	2	0	2	2	2	2	2	2	0	1	0	0	0	2	2	2	2	0
LaeL147_11	437673	G	stop_lost&splice_region_variant	LAEL147_000158200	hypothetical protein		0.6	0.1	0.55	1	0	2	0	2	2	2	2	2	2	0	1	0	0	0	2	2	2	2	0
LaeL147_20	651374	C	stop_lost&splice_region_variant	LAEL147_000308400	hypothetical protein conserved		0.6	0.3	0.45	1	0	2	0	1	0	2	2	2	2	1	1	0	0	1	2	2	2	2	1
LaeL147_08	50340	T	stop_gained	LAEL147_000102400	DNA repair protein putative	NA	0.575	0.35	0.4	1	0	2	0	0	2	2	2	1	2	1	1	0	0	1	1	2	2	2	1
LaeL147_14	256936	A	start_lost	LAEL147_000197500	hypothetical protein		0.575	0.25	0.45	2	0	2	0	2	2	2	1	2	0	2	1	0	0	1	2	2	1	0	1
LaeL147_27	1127	A	start_lost	LAEL147_000454300	hypothetical protein		0.575	0.15	0.5	2	0	2	0	1	2	2	2	1	2	2	0	0	0	0	1	2	2	2	0
LaeL147_32	1029192	C	start_lost	LAEL147_000649600	Complex1_LYR-like putative	GO:0006120, mitochondrial electron transport, NADH to ubiquinone	0.55	0.2	0.45	0	0	2	1	2	2	2	2	0	2	0	1	0	0	1	0	2	2	2	1
LaeL147_35	6719	C	stop_lost&splice_region_variant	LAEL147_000749700	phosphatidylinositol-specific phospholipase-like protein	GO:0035556;GO:0006629;GO:0007165, intracellular signal transduction;lipid metabolic process;signal transduction	0.55	0.2	0.45	1	0	0	0	0	2	2	2	2	2	0	1	0	0	1	2	2	2	2	1
LaeL147_19	426972	C	stop_lost&splice_region_variant	LAEL147_000285300	hypothetical protein conserved		0.525	0.15	0.45	0	0	2	0	0	2	2	1	2	2	0	1	0	0	1	2	2	2	2	0
LaeL147_14	484023	T	stop_gained	LAEL147_000202800	hypothetical protein		0.5	0.1	0.45	0	0	2	0	0	2	2	2	0	2	2	1	0	0	1	0	0	2	2	2
LaeL147_16	244104	C	stop_gained	LAEL147_000231600	hypothetical protein		0.475	0.15	0.4	0	0	2	0	0	2	2	2	0	2	0	1	0	0	1	0	2	2	2	1
LaeL147_28	1125899	C	stop_lost&splice_region_variant	LAEL147_000513500	hypothetical protein		0.475	0.05	0.45	0	0	2	0	0	2	2	2	0	2	2	1	0	0	0	0	2	2	2	0
LaeL147_08	357650	A	stop_gained	LAEL147_000110200	hypothetical protein		0.45	0.3	0.3	0	0	1	0	0	2	1	1	1	2	2	0	0	0	1	1	2	2	2	0
LaeL147_14	367480	G	stop_lost&splice_region_variant	LAEL147_000199800	hypothetical protein		0.4	0.1	0.35	0	0	0	1	0	2	2	2	0	2	0	1	0	0	0	0	0	2	2	2
LaeL147_26	731805	G	stop_lost&splice_region_variant	LAEL147_000445900	hypothetical protein		0.4	0.3	0.25	1	0	0	0	0	2	2	1	2	1	0	1	0	0	1	2	0	0	2	1
LaeL147_30	938993	A	stop_gained	LAEL147_000572900	hypothetical protein		0.4	0.1	0.35	0	0	2	0	0	2	2	2	0	2	0	1	0	0	0	0	0	2	2	1
LaeL147_14	352663	A	stop_gained	LAEL147_000199500	protein kinase putative	GO:0006468, protein phosphorylation	0.375	0.15	0.3	0	0	2	1	0	2	2	2	0	2	0	1	0	0	0	0	0	2	0	1
LaeL147_32	943500	G	start_lost	LAEL147_000646900	hypothetical protein conserved		0.375	0.05	0.35	0	0	0	0	0	2	2	2	0	2	1	0	0	0	0	0	2	2	2	0
LaeL147_34	567618	G	start_lost	LAEL147_000718000	hypothetical protein conserved		0.375	0.25	0.25	2	0	0	0	0	2	1	1	2	1	2	0	0	0	0	2	1	0	1	0
LaeL147_01	100412	A	stop_gained	LAEL147_000023000	hypothetical protein conserved		0.35	0.1	0.3	2	0	2	0	2	2	0	0	0	2	0	0	0	0	0	0	2	1	1	0
LaeL147_27	401330	C	stop_lost&splice_region_variant	LAEL147_000465100	ATP-binding cassette protein subfamily A member 2 putative	GO:0055085, transmembrane transport	0.35	0.2	0.25	0	0	2	0	0	2	2	1	0	1	0	1	0	0	0	0	0	2	2	1
LaeL147_07	537678	A	stop_gained	LAEL147_000099200	hypothetical protein		0.325	0.15	0.25	0	0	2	0	0	1	1	2	0	1	0	0	0	0	0	0	2	2	2	0
LaeL147_13	339124	T	stop_gained	LAEL147_000182600	hypothetical protein		0.325	0.15	0.25	0	0	2	0	0	2	2	1	0	2	1	1	0	0	0	0	0	2	0	0
LaeL147_26	139164	T	stop_gained	LAEL147_000430700	hypothetical protein conserved		0.325	0.35	0.15	2	0	2	0	1	1	1	1	0	1	2	0	0	0	0	0	1	1	0	0
LaeL147_32	279478	T	stop_gained	LAEL147_000629600	hypothetical protein		0.3	0.3	0.15	2	0	0	0	2	1	0	1	0	1	1	0	0	0	0	0	2	1	1	0
LaeL147_33	1286326	A	stop_lost&splice_region_variant	LAEL147_000698800	hypothetical protein		0.3	0.6	0	0	0	1	0	0	1	1	1	0	1	1	1	0	0	1	0	1	1	1	1
LaeL147_23	107735	C	stop_lost&splice_region_variant	LAEL147_000353700	hypothetical protein		0.275	0.25	0.15	0	0	2	0	0	0	1	1	1	2	0	0	0	0	0	1	1	0	2	0
LaeL147_25	466990	C	stop_gained	LAEL147_000411900	hypothetical protein		0.275	0.05	0.25	2	0	0	0	2	0	0	0	2	0	2	0	0	0	0	2	1	0	0	0
LaeL147_31	439534	A	stop_gained	LAEL147_000599400	hypothetical protein		0.275	0.55	0	0	0	1	0	0	1	1	1	0	1	0	1	0	0	1	0	1	1	1	1
LaeL147_31	1125171	T	stop_gained	LAEL147_000615100	hypothetical protein		0.25	0.4	0.05	1	0	1	0	1	1	0	1	0	1	0	0	0	0	0	0	1	1	2	0
LaeL147_30	498777	A	start_lost	LAEL147_000561900	ama1 protein putative	NA	0.225	0.45	0	1	0	1	1	1	0	0	0	1	0	1	0	0	0	1	1	1	0	0	0
LaeL147_32	974722	A	stop_gained	LAEL147_000648000	hypothetical protein conserved		0.225	0.05	0.2	2	0	0	0	2	0	0	0	2	0	1	0	0	0	0	2	0	0	0	0
LaeL147_34	418853	G	stop_gained	LAEL147_000713500	hypothetical protein conserved		0.225	0.45	0	1	0	1	0	1	1	0	0	1	0	1	0	0	0	0	1	1	0	1	0
LaeL147_34	657601	A	stop_gained	LAEL147_000720200	hypothetical protein		0.225	0.15	0.15	1	0	2	1	0	0	0	0	0	0	2	0	0	0	1	0	2	0	0	0
LaeL147_04	250609	G	stop_lost&splice_region_variant	LAEL147_000052700	hypothetical protein		0.2	0	0.2	2	0	0	0	2	0	0	0	2	0	0	0	0	0	0	2	0	0	0	0
LaeL147_07	31590	G	start_lost	LAEL147_000087700	hypothetical protein		0.2	0.2	0.1	1	0	0	0	2	0	0	0	1	0	2	0	0	0	0	1	1	0	0	0
LaeL147_07	537543	A	start_lost	LAEL147_000099200	hypothetical protein		0.2	0.1	0.15	2	0	0	0	1	0	0	0	2	0	1	0	0	0	0	2	0	0	0	0
LaeL147_08	295306	C	stop_lost&splice_region_variant	LAEL147_000108200	hypothetical protein conserved		0.2	0.4	0	0	0	0	0	0	1	1	1	0	1	0	1	0	0	0	0	0	1	1	1
LaeL147_35	1136429	T	stop_gained	LAEL147_000781400	hypothetical protein conserved		0.2	0.4	0	0	0	1	0	0	0	1	1	0	0	0	1	0	0	1	0	0	1	1	1
LaeL147_36	420822	T	stop_lost&splice_region_variant	LAEL147_000818900	hypothetical protein		0.2	0.3	0.05	0	0	1	0	0	0	0	1	0	0	0	2	0	0	1	0	0	1	1	1
LaeL147_12	282193	C	start_lost	LAEL147_000167900	hypothetical protein		0.175	0.05	0.15	0	0	0	0	2	0	0	0	2	0	1	0	0	0	0	2	0	0	0	0
LaeL147_12	294528	T	stop_gained	LAEL147_000168100	hypothetical protein		0.175	0.05	0.15	2	0	0	0	0	0	0	0	2	0	1	0	0	0	0	2	0	0	0	0
LaeL147_28	59968	A	stop_gained	LAEL147_000483400	hypothetical protein		0.175	0.05	0.15	0	0	1	0	0	0	0	0	0	2	0	0	0	0	0	0	2	0	2	0
LaeL147_28	140658	T	stop_gained	LAEL147_000485600	hypothetical protein conserved		0.175	0.15	0.1	1	0	0	0	1	0	0	0	2	0	1	0	0	0	0	2	0	0	0	0
LaeL147_32	1235898	A	start_lost	LAEL147_000655600	hypothetical protein		0.175	0.05	0.15	0	0	0	0	0	2	0	1	0	0	0	0	0	0	0	0	0	2	2	0
LaeL147_34	727334	A	start_lost	LAEL147_000722100	hypothetical protein conserved		0.175	0.05	0.15	0	0	0	2	0	0	0	0	0	0	0	0	2	2	1	0	0	0	0	0
LaeL147_36	1090014	G	stop_lost&splice_region_variant	LAEL147_000838100	hypothetical protein conserved		0.175	0.05	0.15	0	0	0	2	0	0	0	0	0	0	0	0	2	2	1	0	0	0	0	0
LaeL147_07	13839	T	stop_gained	LAEL147_000087100	hypothetical protein		0.15	0.2	0.05	1	0	0	0	1	0	0	0	1	0	2	0	0	0	0	1	0	0	0	0
LaeL147_24	2286	T	start_lost	LAEL147_000373600	pyruvate dehydrogenase (lipoamide) kinase putative	NA	0.15	0.1	0.1	0	0	0	0	0	0	1	0	0	0	0	2	0	0	1	0	0	0	0	2
LaeL147_30	88528	C	stop_gained	LAEL147_000549500	hypothetical protein conserved		0.15	0.1	0.1	1	0	1	0	0	0	0	0	2	0	0	0	0	0	0	2	0	0	0	0
LaeL147_07	401383	T	stop_gained	LAEL147_000097000	hypothetical protein conserved		0.125	0.15	0.05	0	0	2	0	0	1	1	0	0	1	0	0	0	0	0	0	0	0	0	0
LaeL147_10	415636	A	stop_gained	LAEL147_000141800	hypothetical protein conserved		0.125	0.05	0.1	0	0	0	0	0	0	0	0	0	0	0	2	0	0	1	0	0	0	0	2
LaeL147_11	435161	A	stop_gained	LAEL147_000158000	hypothetical protein		0.125	0.05	0.1	0	0	0	0	0	0	2	2	0	0	0	0	0	0	0	0	0	1	0	0
LaeL147_12	51064	A	stop_gained	LAEL147_000163600;Name=ALG9	dolichyl-P-Man:GDP-Man5GlcNAc2-PP-dolichyl alpha-12-mannosyltransferase putative	NA	0.125	0.15	0.05	0	0	0	0	0	0	1	0	0	0	0	1	0	0	1	0	0	0	0	2
LaeL147_27	841100	T	stop_gained	LAEL147_000476500	hypothetical protein conserved		0.125	0.15	0.05	0	0	0	0	0	2	0	1	0	1	0	0	0	0	0	0	0	1	0	0
LaeL147_33	324873	G	stop_lost&splice_region_variant	LAEL147_000675200	nicotinate phosphoribosyltransferase putative	GO:0009435;GO:0019357, NAD biosynthetic process;nicotinate nucleotide biosynthetic process	0.125	0.25	0	0	0	0	0	0	0	1	0	0	0	0	1	0	0	1	0	0	1	0	1
LaeL147_35	1915213	C	stop_lost&splice_region_variant	LAEL147_000804100	hypothetical protein		0.125	0.05	0.1	0	0	0	0	0	0	0	0	0	0	0	0	2	2	1	0	0	0	0	0
LaeL147_36	166674	A	stop_gained	LAEL147_000813700	CAP-Gly domain/CRAL/TRIO domain containing protein putative	NA	0.125	0.05	0.1	0	0	2	0	0	0	0	0	0	0	2	0	0	0	0	0	1	0	0	0
LAEL147_SCAF000089	5315	C	stop_lost&splice_region_variant	LAEL147_000015700	hypothetical protein		0.125	0.25	0	1	0	1	0	0	0	1	1	0	0	1	0	0	0	0	0	0	0	0	0
LaeL147_02	26875	T	stop_gained	LAEL147_000028600	hypothetical protein conserved		0.1	0	0.1	0	0	0	0	0	0	0	0	0	0	0	0	2	2	0	0	0	0	0	0
LaeL147_04	326720	A	stop_gained	LAEL147_000055100	hypothetical protein conserved		0.1	0	0.1	0	0	0	0	0	0	0	0	0	0	0	0	2	2	0	0	0	0	0	0
LaeL147_06	379926	T	stop_gained	LAEL147_000081700;Name=PRMT7	arginine N-methyltransferase type III putative		0.1	0	0.1	0	0	0	0	0	0	0	0	0	0	0	0	2	2	0	0	0	0	0	0
LaeL147_07	142781	A	stop_gained	LAEL147_000090700	NUDIX family hydrolase putative		0.1	0	0.1	2	0	0	0	2	0	0	0	0	0	0	0	0	0	0	0	0	0	0	0
LaeL147_08	225526	A	stop_gained	LAEL147_000106600	Mycolic acid cyclopropane synthetase putative		0.1	0	0.1	0	0	0	0	0	0	0	0	0	0	0	0	2	2	0	0	0	0	0	0
LaeL147_08	335367	G	start_lost	LAEL147_000109500	hypothetical protein		0.1	0	0.1	0	0	0	0	0	0	0	0	0	0	0	0	2	2	0	0	0	0	0	0
LaeL147_10	12433	A	stop_gained	LAEL147_000130800	hypothetical protein		0.1	0	0.1	0	0	0	0	0	0	0	0	0	0	0	0	2	2	0	0	0	0	0	0
LaeL147_16	131727	C	start_lost	LAEL147_000228400	tubulin tyrosine ligase putative		0.1	0	0.1	0	0	0	0	0	0	0	0	0	0	0	0	2	2	0	0	0	0	0	0
LaeL147_17	259839	T	stop_gained	LAEL147_000247500	hypothetical protein conserved		0.1	0	0.1	0	0	0	0	0	0	0	0	0	0	0	0	2	2	0	0	0	0	0	0
LaeL147_21	49298	C	stop_lost&splice_region_variant	LAEL147_000313300	serine/threonine-protein kinase-like protein		0.1	0	0.1	0	0	0	0	0	0	0	0	0	0	0	0	2	2	0	0	0	0	0	0
LaeL147_24	518454	A	stop_gained	LAEL147_000388600	hypothetical protein		0.1	0	0.1	0	0	0	0	0	0	0	0	2	0	0	0	0	0	0	2	0	0	0	0
LaeL147_25	906547	T	stop_gained	LAEL147_000425900	metallo-peptidase Clan MG Family M24		0.1	0.2	0	0	0	0	0	0	1	1	0	0	1	0	0	0	0	0	0	0	0	1	0
LaeL147_26	669807	T	stop_gained	LAEL147_000444500	hypothetical protein conserved		0.1	0.2	0	0	0	0	0	0	0	0	0	0	0	0	1	0	0	1	0	0	1	0	1
LaeL147_27	206687	C	stop_lost&splice_region_variant	LAEL147_000459900	hypothetical protein conserved		0.1	0	0.1	0	0	0	0	0	0	0	0	0	0	0	0	2	2	0	0	0	0	0	0
LaeL147_27	954322	T	stop_gained	LAEL147_000479700	TPR-repeat protein putative		0.1	0	0.1	0	0	0	0	0	0	0	0	0	0	0	0	2	2	0	0	0	0	0	0
LaeL147_28	953726	A	stop_gained	LAEL147_000508300	Putative serine esterase (DUF676) putative		0.1	0	0.1	0	0	0	0	0	0	0	0	0	0	0	0	2	2	0	0	0	0	0	0
LaeL147_29	80981	T	stop_gained	LAEL147_000516900	hypothetical protein		0.1	0.1	0.05	0	0	0	2	0	0	0	0	0	0	0	0	0	0	1	0	1	0	0	0
LaeL147_31	132833	A	stop_gained	LAEL147_000591000	calpain-like cysteine peptidase putative		0.1	0	0.1	0	0	0	0	0	0	0	0	0	0	0	0	2	2	0	0	0	0	0	0
LaeL147_31	826404	T	stop_gained	LAEL147_000607200	hypothetical protein		0.1	0.2	0	0	0	0	0	0	1	0	0	1	0	1	0	0	0	0	1	0	0	0	0
LaeL147_31	986846	A	stop_gained	LAEL147_000610900	3'-nucleotidase/nuclease putative		0.1	0	0.1	0	0	0	0	0	0	0	0	0	0	0	0	2	2	0	0	0	0	0	0
LaeL147_31	1251999	T	stop_gained	LAEL147_000619400	Putative cyclase putative		0.1	0.2	0	0	0	0	0	0	0	1	0	0	1	0	0	0	0	0	0	0	1	1	0
LaeL147_32	597711	A	stop_gained	LAEL147_000637300	hypothetical protein conserved		0.1	0.2	0	0	0	0	0	0	1	0	1	0	0	0	0	0	0	0	0	0	1	1	0
LaeL147_32	668247	T	stop_gained	LAEL147_000639300	hypothetical protein conserved		0.1	0	0.1	0	0	0	0	0	0	0	0	0	0	0	0	2	2	0	0	0	0	0	0
LaeL147_32	1185676	T	stop_gained	LAEL147_000654100	hypothetical protein conserved		0.1	0	0.1	0	0	0	0	0	0	0	0	0	0	0	0	2	2	0	0	0	0	0	0
LaeL147_33	1235496	T	stop_gained	LAEL147_000698200	hypothetical protein conserved		0.1	0	0.1	0	0	0	0	0	0	0	0	0	0	0	0	2	2	0	0	0	0	0	0
LaeL147_34	192498	T	stop_gained	LAEL147_000707900	hypothetical protein		0.1	0	0.1	0	0	0	0	0	0	0	0	0	0	0	0	2	2	0	0	0	0	0	0
LaeL147_34	809126	A	stop_gained	LAEL147_000724000	hypothetical protein		0.1	0	0.1	0	0	0	0	0	0	0	0	0	0	0	0	2	2	0	0	0	0	0	0
LaeL147_34	864281	C	start_lost	LAEL147_000725800	hypothetical protein conserved		0.1	0.1	0.05	0	0	2	0	0	0	0	1	0	0	0	0	0	0	0	0	0	1	0	0
LaeL147_35	582157	A	stop_gained	LAEL147_000765700	hypothetical protein conserved		0.1	0	0.1	0	0	0	0	0	0	0	0	0	0	0	0	2	2	0	0	0	0	0	0
LaeL147_35	1722757	A	stop_gained	LAEL147_000797900	PHD-like zinc-binding domain containing protein putative		0.1	0	0.1	0	0	0	0	0	0	0	0	0	0	0	0	2	2	0	0	0	0	0	0
LaeL147_36	1843749	T	stop_gained	LAEL147_000861200	hypothetical protein conserved		0.1	0	0.1	0	0	0	0	0	0	0	0	0	0	0	0	2	2	0	0	0	0	0	0
LaeL147_36	1865891	C	stop_lost&splice_region_variant	LAEL147_000862100	hypothetical protein conserved		0.1	0	0.1	0	0	0	0	0	0	0	0	0	0	0	0	2	2	0	0	0	0	0	0
LaeL147_36	2662205	A	stop_gained	LAEL147_000886700	delta-6 fatty acid desaturase		0.1	0	0.1	0	0	0	0	0	0	0	0	0	0	0	0	2	2	0	0	0	0	0	0
LAEL147_SCAF000088	197	A	start_lost	LAEL147_000015400	Leucine rich repeat/Leucine Rich Repeat putative		0.1	0	0.1	0	0	0	0	0	0	0	0	0	0	0	0	2	2	0	0	0	0	0	0
LaeL147_11	506443	G	stop_lost&splice_region_variant	LAEL147_000160100	hypothetical protein		0.075	0.15	0	0	0	0	0	0	1	0	0	1	0	0	0	0	0	0	1	0	0	0	0
LaeL147_13	359	G	start_lost	LAEL147_000173100	hypothetical protein		0.075	0.05	0.05	0	0	0	2	0	0	0	0	0	0	0	0	0	0	1	0	0	0	0	0
LaeL147_20	367366	A	stop_gained	LAEL147_000302400	ATP-dependent RNA helicase putative		0.075	0.05	0.05	0	0	0	2	0	0	0	0	0	0	0	0	0	0	1	0	0	0	0	0
LaeL147_21	294088	A	stop_gained	LAEL147_000321000	hypothetical protein conserved		0.075	0.05	0.05	0	0	0	0	0	0	1	2	0	0	0	0	0	0	0	0	0	0	0	0
LaeL147_23	469406	T	stop_gained	LAEL147_000363800	SNF2 family N-terminal domain/Helicase conserved C-terminal domain containing protein putative		0.075	0.05	0.05	1	0	0	0	0	0	0	0	0	0	2	0	0	0	0	0	0	0	0	0
LaeL147_26	536774	G	start_lost	LAEL147_000441100	hypothetical protein conserved		0.075	0.05	0.05	0	0	0	0	0	1	0	0	0	0	0	0	0	0	0	0	0	0	2	0
LaeL147_27	326934	C	stop_lost&splice_region_variant	LAEL147_000463300	hypothetical protein conserved		0.075	0.15	0	0	0	0	0	0	0	0	0	0	0	0	1	0	0	1	0	0	0	0	1
LaeL147_27	697859	A	stop_gained	LAEL147_000472900	hypothetical protein conserved		0.075	0.15	0	0	0	0	0	0	0	0	0	0	0	0	1	0	0	1	0	0	0	0	1
LaeL147_27	852025	A	stop_gained	LAEL147_000476800	Lipase (class 3) putative		0.075	0.05	0.05	1	0	0	0	0	0	0	0	0	0	2	0	0	0	0	0	0	0	0	0
LaeL147_29	380648	T	stop_gained	LAEL147_000525500	hypothetical protein conserved		0.075	0.15	0	0	0	0	1	0	0	0	0	0	0	0	1	0	0	0	0	0	0	0	1
LaeL147_32	124893	T	stop_gained	LAEL147_000624400	hypothetical protein conserved		0.075	0.15	0	0	0	0	0	0	0	0	0	0	0	0	1	0	0	1	0	0	0	0	1
LaeL147_33	1235783	A	stop_gained	LAEL147_000698200	hypothetical protein conserved		0.075	0.15	0	1	0	0	0	0	0	0	0	1	0	0	0	0	0	0	1	0	0	0	0
LaeL147_34	634751	C	stop_lost&splice_region_variant	LAEL147_000719500	hypothetical protein		0.075	0.05	0.05	0	0	0	0	0	0	0	0	0	1	0	0	0	0	0	0	0	0	2	0
LaeL147_34	685350	T	stop_gained	LAEL147_000721000	hypothetical protein		0.075	0.05	0.05	0	0	0	2	0	0	0	0	0	0	0	0	0	0	1	0	0	0	0	0
LaeL147_35	550400	A	stop_gained	LAEL147_000764800	hypothetical protein conserved		0.075	0.05	0.05	0	0	0	2	0	0	0	0	0	0	0	0	0	0	1	0	0	0	0	0
LaeL147_36	420495	A	stop_gained	LAEL147_000818900	hypothetical protein		0.075	0.15	0	1	0	0	0	0	0	0	0	1	0	0	0	0	0	0	1	0	0	0	0
LaeL147_36	1528507	A	start_lost	LAEL147_000853100	Nucleotidyltransferase domain containing protein putative		0.075	0.05	0.05	0	0	2	0	0	0	0	0	0	0	0	0	0	0	0	0	1	0	0	0
LaeL147_01	270960	A	stop_gained	LAEL147_000027300	hypothetical protein		0.05	0.1	0	0	0	0	0	0	0	0	0	1	0	0	0	0	0	0	1	0	0	0	0
LaeL147_02	27390	A	stop_gained	LAEL147_000028600	hypothetical protein conserved		0.05	0.1	0	0	0	0	0	0	0	0	0	1	0	0	0	0	0	0	1	0	0	0	0
LaeL147_02	84539	T	stop_gained	LAEL147_000029900	phosphoglycan beta 13 galactosyltransferase		0.05	0.1	0	1	0	0	0	0	0	0	0	0	1	0	0	0	0	0	0	0	0	0	0
LaeL147_04	310636	G	start_lost	LAEL147_000054600	peptide deformylase putative (EMBL:AY353252)		0.05	0.1	0	0	0	0	0	0	0	0	0	1	0	0	0	0	0	0	1	0	0	0	0
LaeL147_06	127295	C	stop_lost&splice_region_variant	LAEL147_000076000	hypothetical protein		0.05	0.1	0	0	0	0	0	0	0	0	0	1	0	0	0	0	0	0	1	0	0	0	0
LaeL147_11	155783	G	stop_gained	LAEL147_000151300	hypothetical protein conserved		0.05	0.1	0	1	0	0	0	1	0	0	0	0	0	0	0	0	0	0	0	0	0	0	0
LaeL147_12	127489	A	stop_gained	LAEL147_000165700	hypothetical protein conserved		0.05	0.1	0	0	0	0	0	0	1	1	0	0	0	0	0	0	0	0	0	0	0	0	0
LaeL147_12	406212	A	stop_gained	LAEL147_000170700	N-acyl-L-amino acid amidohydrolase		0.05	0.1	0	0	1	0	1	0	0	0	0	0	0	0	0	0	0	0	0	0	0	0	0
LaeL147_16	118190	T	stop_gained	LAEL147_000228000	hypothetical protein		0.05	0.1	0	0	0	0	0	0	0	0	0	1	0	0	0	0	0	0	1	0	0	0	0
LaeL147_16	119687	T	stop_gained	LAEL147_000228100	2OG-Fe(II) oxygenase superfamily putative		0.05	0.1	0	0	0	0	0	0	0	0	0	1	0	0	0	0	0	0	1	0	0	0	0
LaeL147_16	387170	C	stop_lost&splice_region_variant	LAEL147_000235200	Polyketide cyclase / dehydrase and lipid transport putative		0.05	0	0.05	0	0	0	0	2	0	0	0	0	0	0	0	0	0	0	0	0	0	0	0
LaeL147_19	298487	C	start_lost	LAEL147_000282000	kinesin putative		0.05	0	0.05	0	0	2	0	0	0	0	0	0	0	0	0	0	0	0	0	0	0	0	0
LaeL147_19	312169	A	stop_gained	LAEL147_000282200	hypothetical protein		0.05	0.1	0	0	0	0	0	0	0	0	0	0	0	0	0	1	1	0	0	0	0	0	0
LaeL147_20	435810	G	stop_lost&splice_region_variant	LAEL147_000304000	hypothetical protein conserved		0.05	0.1	0	0	0	0	1	0	0	0	0	0	0	0	0	0	0	1	0	0	0	0	0
LaeL147_21	647324	T	stop_gained	LAEL147_000330100	hypothetical protein		0.05	0.1	0	0	0	0	0	0	0	0	0	0	1	0	0	0	0	0	0	0	1	0	0
LaeL147_23	195049	A	stop_gained	LAEL147_000356100	trypanothione synthetase putative		0.05	0.1	0	1	0	0	0	0	0	0	0	0	0	1	0	0	0	0	0	0	0	0	0
LaeL147_23	471910	A	stop_gained	LAEL147_000363800	SNF2 family N-terminal domain/Helicase conserved C-terminal domain containing protein putative		0.05	0	0.05	0	0	0	0	2	0	0	0	0	0	0	0	0	0	0	0	0	0	0	0
LaeL147_23	642410	C	start_lost	LAEL147_000368700	YceI-like domain containing protein putative		0.05	0.1	0	0	0	0	0	0	0	0	0	1	0	0	0	0	0	0	1	0	0	0	0
LaeL147_24	768194	T	stop_gained	LAEL147_000396900	hypothetical protein conserved		0.05	0.1	0	0	0	0	0	0	0	0	0	0	0	0	1	0	0	0	0	0	0	0	1
LaeL147_26	576490	C	start_lost	LAEL147_000442000	hypothetical protein conserved		0.05	0.1	0	0	0	1	0	0	0	0	0	0	0	0	0	0	0	0	0	1	0	0	0
LaeL147_27	191860	A	stop_gained	LAEL147_000459600	calpain-like cysteine peptidase putative		0.05	0.1	0	0	0	0	1	0	0	0	0	0	0	0	0	0	0	1	0	0	0	0	0
LaeL147_27	843321	T	stop_gained	LAEL147_000476600	hypothetical protein conserved		0.05	0.1	0	0	0	0	0	0	0	0	0	1	0	0	0	0	0	0	1	0	0	0	0
LaeL147_29	319235	G	stop_lost&splice_region_variant	LAEL147_000523600	hypothetical protein		0.05	0.1	0	1	0	0	0	0	0	0	0	0	0	1	0	0	0	0	0	0	0	0	0
LaeL147_29	717189	T	stop_gained	LAEL147_000531700	Major Facilitator Superfamily putative		0.05	0.1	0	0	0	0	1	0	0	0	0	0	0	0	0	0	0	1	0	0	0	0	0
LaeL147_30	591670	A	stop_gained	LAEL147_000564200	hypothetical protein conserved		0.05	0.1	0	0	0	0	1	0	0	0	0	0	0	0	0	0	0	1	0	0	0	0	0
LaeL147_31	294283	G	stop_lost&splice_region_variant	LAEL147_000595700	hypothetical protein conserved		0.05	0.1	0	0	0	0	0	0	0	0	0	1	0	0	0	0	0	0	1	0	0	0	0
LaeL147_31	395921	T	stop_gained	LAEL147_000598300	Protein of unknown function (DUF3638)/Protein of unknown function (DUF3645)/Zn-finger in Ran binding protein and others putative		0.05	0.1	0	0	0	0	0	0	0	0	0	0	0	0	1	0	0	0	0	0	0	0	1
LaeL147_31	591796	T	stop_gained	LAEL147_000601700	hypothetical protein conserved		0.05	0.1	0	1	0	0	0	0	0	0	0	0	0	1	0	0	0	0	0	0	0	0	0
LaeL147_31	836181	A	stop_gained	LAEL147_000607500	hypothetical protein conserved		0.05	0.1	0	0	0	0	0	0	0	0	0	1	0	0	0	0	0	0	1	0	0	0	0
LaeL147_31	993218	G	stop_lost&splice_region_variant	LAEL147_000611200	SNF2 family N-terminal domain containing protein putative		0.05	0.1	0	1	0	0	0	1	0	0	0	0	0	0	0	0	0	0	0	0	0	0	0
LaeL147_31	1143914	C	stop_gained	LAEL147_000615700	phosphatidylinositol-4-phosphate 5-kinase-like protein		0.05	0.1	0	0	0	0	0	0	0	0	0	1	0	0	0	0	0	0	1	0	0	0	0
LaeL147_31	1226292	T	stop_gained	LAEL147_000618400	acetyl-CoA carboxylase putative		0.05	0.1	0	0	0	0	0	0	0	0	0	1	0	0	0	0	0	0	1	0	0	0	0
LaeL147_31	1239699	C	stop_gained	LAEL147_000618800	hypothetical protein		0.05	0.1	0	0	0	0	0	0	1	0	0	0	0	0	0	0	0	0	0	0	0	1	0
LaeL147_32	9130	T	stop_gained	LAEL147_000620800	hypothetical protein conserved		0.05	0.1	0	0	0	0	0	0	0	0	0	1	0	0	0	0	0	0	1	0	0	0	0
LaeL147_33	151970	T	stop_gained	LAEL147_000670000	SET domain containing protein putative		0.05	0.1	0	0	0	0	0	0	0	0	0	1	0	0	0	0	0	0	1	0	0	0	0
LaeL147_33	951356	T	stop_gained	LAEL147_000691600	hypothetical protein conserved		0.05	0.1	0	0	0	0	0	0	0	0	0	0	0	0	1	0	0	1	0	0	0	0	0
LaeL147_34	142543	T	stop_gained	LAEL147_000706600	hypothetical protein conserved		0.05	0	0.05	0	0	0	0	0	0	0	0	0	0	0	0	0	0	0	0	0	0	2	0
LaeL147_35	189627	A	stop_gained	LAEL147_000755400	hypothetical protein conserved		0.05	0	0.05	0	0	0	0	0	0	0	0	0	0	0	0	0	0	0	0	2	0	0	0
LaeL147_36	779688	A	stop_gained	LAEL147_000829400	hypothetical protein		0.05	0.1	0	0	0	0	0	0	0	0	0	1	0	0	0	0	0	0	1	0	0	0	0
LaeL147_36	1237195	A	stop_gained	LAEL147_000842700	lipoate protein ligase putative		0.05	0	0.05	0	0	0	2	0	0	0	0	0	0	0	0	0	0	0	0	0	0	0	0
LaeL147_01	97305	T	stop_gained	LAEL147_000022900	Dyggve-Melchior-Clausen syndrome protein putative		0.025	0.05	0	0	0	0	1	0	0	0	0	0	0	0	0	0	0	0	0	0	0	0	0
LaeL147_01	270985	T	stop_gained	LAEL147_000027300	hypothetical protein		0.025	0.05	0	0	0	0	0	0	0	0	0	0	0	1	0	0	0	0	0	0	0	0	0
LaeL147_01	273392	T	stop_gained	LAEL147_000027400	hypothetical protein		0.025	0.05	0	0	0	0	0	0	0	0	0	0	0	0	0	0	0	1	0	0	0	0	0
LaeL147_02	76477	C	stop_gained	LAEL147_000029600	phosphoglycan beta 12 arabinosyltransferase		0.025	0.05	0	0	0	0	0	0	0	0	0	0	0	0	0	0	0	0	0	0	1	0	0
LaeL147_02	171045	T	stop_gained	LAEL147_000032200	serine peptidase Clan S- family S54 putative		0.025	0.05	0	0	0	0	1	0	0	0	0	0	0	0	0	0	0	0	0	0	0	0	0
LaeL147_02	175177	T	stop_gained	LAEL147_000032300	Transmembrane amino acid transporter protein putative		0.025	0.05	0	0	0	0	0	0	0	0	0	0	0	0	0	0	0	0	0	1	0	0	0
LaeL147_03	11867	A	stop_gained	LAEL147_000036300	hypothetical protein		0.025	0.05	0	0	0	0	1	0	0	0	0	0	0	0	0	0	0	0	0	0	0	0	0
LaeL147_03	73892	A	stop_gained	LAEL147_000038800	Cytochrome b5-like Heme/Steroid binding domain containing protein putative		0.025	0.05	0	0	0	0	1	0	0	0	0	0	0	0	0	0	0	0	0	0	0	0	0
LaeL147_04	403682	T	stop_gained	LAEL147_000057500	proton motive ATPase putative		0.025	0.05	0	0	0	0	1	0	0	0	0	0	0	0	0	0	0	0	0	0	0	0	0
LaeL147_04	419176	T	stop_gained	LAEL147_000058100	hypothetical protein conserved		0.025	0.05	0	0	0	0	0	0	0	0	0	0	0	0	0	0	0	0	1	0	0	0	0
LaeL147_05	107601	A	stop_gained	LAEL147_000062300	hypothetical protein		0.025	0.05	0	0	0	0	0	0	0	0	0	0	0	1	0	0	0	0	0	0	0	0	0
LaeL147_06	360139	T	stop_gained	LAEL147_000081400	lipin putative		0.025	0.05	0	0	0	0	0	0	0	0	0	0	0	0	0	0	0	0	0	0	1	0	0
LaeL147_07	14562	A	stop_gained	LAEL147_000087200	hypothetical protein conserved		0.025	0.05	0	0	0	0	0	0	0	0	0	0	0	0	0	0	0	0	0	0	0	1	0
LaeL147_08	428546	T	stop_gained	LAEL147_000112100	hypothetical protein conserved		0.025	0.05	0	0	0	0	0	0	0	0	0	0	0	0	1	0	0	0	0	0	0	0	0
LaeL147_09	92398	A	stop_gained	LAEL147_000115500	integral membrane transport protein putative		0.025	0.05	0	0	0	0	0	0	1	0	0	0	0	0	0	0	0	0	0	0	0	0	0
LaeL147_11	294867	T	stop_gained	LAEL147_000154700	hypothetical protein conserved		0.025	0.05	0	0	0	0	0	0	0	0	0	0	0	0	0	0	0	0	0	0	0	1	0
LaeL147_11	317462	A	stop_gained	LAEL147_000155200	Alpha/beta hydrolase family putative		0.025	0.05	0	0	0	0	0	0	0	0	0	0	0	0	0	0	0	0	0	1	0	0	0
LaeL147_11	435619	A	stop_gained	LAEL147_000158000	hypothetical protein		0.025	0.05	0	0	0	0	0	0	0	0	0	0	0	0	0	0	0	1	0	0	0	0	0
LaeL147_12	186987	T	stop_gained	LAEL147_000167000	Iron-containing alcohol dehydrogenase putative		0.025	0.05	0	0	0	0	0	0	0	0	0	0	0	1	0	0	0	0	0	0	0	0	0
LaeL147_12	281969	A	stop_gained	LAEL147_000167900	hypothetical protein		0.025	0.05	0	1	0	0	0	0	0	0	0	0	0	0	0	0	0	0	0	0	0	0	0
LaeL147_15	86172	A	stop_gained	LAEL147_000210000	WD domain G-beta repeat putative		0.025	0.05	0	0	0	0	0	0	0	0	0	0	0	0	0	0	0	0	0	0	0	0	1
LaeL147_15	463200	G	start_lost	LAEL147_000220300	nucleoside transporter 1 putative		0.025	0.05	0	0	0	1	0	0	0	0	0	0	0	0	0	0	0	0	0	0	0	0	0
LaeL147_15	514391	G	stop_lost&splice_region_variant	LAEL147_000221800	2OG-Fe(II) oxygenase superfamily putative		0.025	0.05	0	0	0	0	1	0	0	0	0	0	0	0	0	0	0	0	0	0	0	0	0
LaeL147_16	44576	G	stop_lost&splice_region_variant	LAEL147_000226200	hypothetical protein conserved		0.025	0.05	0	0	0	0	0	0	0	0	0	0	1	0	0	0	0	0	0	0	0	0	0
LaeL147_16	237152	T	stop_gained	LAEL147_000231400	hypothetical protein conserved		0.025	0.05	0	0	0	0	0	1	0	0	0	0	0	0	0	0	0	0	0	0	0	0	0
LaeL147_16	338141	C	stop_lost&splice_region_variant	LAEL147_000234200	Protein of unknown function (DUF3184) putative		0.025	0.05	0	0	0	0	0	0	0	0	0	0	0	0	0	0	0	1	0	0	0	0	0
LaeL147_16	363424	T	stop_gained	LAEL147_000234800	hypothetical protein conserved		0.025	0.05	0	0	0	0	0	0	0	0	0	0	0	0	0	0	0	0	1	0	0	0	0
LaeL147_19	254042	T	stop_gained	LAEL147_000281100	protein kinase putative		0.025	0.05	0	0	0	0	0	0	0	0	0	0	1	0	0	0	0	0	0	0	0	0	0
LaeL147_20	228254	G	start_lost	LAEL147_000299800	hypothetical protein conserved		0.025	0.05	0	0	0	0	0	0	0	0	0	0	0	0	0	0	0	1	0	0	0	0	0
LaeL147_22	412282	T	stop_gained	LAEL147_000344800	WD domain G-beta repeat putative		0.025	0.05	0	0	0	0	0	0	0	0	0	0	0	0	0	0	0	0	0	0	0	1	0
LaeL147_22	603262	A	stop_gained	LAEL147_000350400	phospholipase c-like protein		0.025	0.05	0	1	0	0	0	0	0	0	0	0	0	0	0	0	0	0	0	0	0	0	0
LaeL147_23	192674	T	stop_gained	LAEL147_000356000	hypothetical protein conserved		0.025	0.05	0	0	0	0	0	0	1	0	0	0	0	0	0	0	0	0	0	0	0	0	0
LaeL147_23	300274	C	stop_lost&splice_region_variant	LAEL147_000360300	hypothetical protein conserved		0.025	0.05	0	0	0	0	1	0	0	0	0	0	0	0	0	0	0	0	0	0	0	0	0
LaeL147_23	427141	T	stop_gained	LAEL147_000362800	hypothetical protein conserved		0.025	0.05	0	0	0	0	0	0	0	0	0	0	0	0	0	0	0	0	0	1	0	0	0
LaeL147_23	470800	A	stop_gained	LAEL147_000363800	SNF2 family N-terminal domain/Helicase conserved C-terminal domain containing protein putative		0.025	0.05	0	1	0	0	0	0	0	0	0	0	0	0	0	0	0	0	0	0	0	0	0
LaeL147_24	313911	G	start_lost	LAEL147_000383000	hypothetical protein conserved		0.025	0.05	0	0	0	0	0	0	0	0	0	0	0	1	0	0	0	0	0	0	0	0	0
LaeL147_25	107462	C	start_lost	LAEL147_000403200	Ring finger domain containing protein putative		0.025	0.05	0	0	0	0	0	0	0	0	0	0	0	1	0	0	0	0	0	0	0	0	0
LaeL147_25	906222	G	stop_gained	LAEL147_000425900	metallo-peptidase Clan MG Family M24		0.025	0.05	0	1	0	0	0	0	0	0	0	0	0	0	0	0	0	0	0	0	0	0	0
LaeL147_26	313277	T	stop_gained	LAEL147_000435900	Cytoplasmic dynein 2 heavy chain (DYNC2H1) putative		0.025	0.05	0	0	0	0	0	1	0	0	0	0	0	0	0	0	0	0	0	0	0	0	0
LaeL147_26	731376	C	stop_lost&splice_region_variant	LAEL147_000445800	hypothetical protein		0.025	0.05	0	0	0	0	1	0	0	0	0	0	0	0	0	0	0	0	0	0	0	0	0
LaeL147_27	310714	A	start_lost	LAEL147_000463100	glutaredoxin-like protein		0.025	0.05	0	0	0	0	0	0	1	0	0	0	0	0	0	0	0	0	0	0	0	0	0
LaeL147_27	311040	C	stop_lost&splice_region_variant	LAEL147_000463100	glutaredoxin-like protein		0.025	0.05	0	0	0	0	0	0	0	0	0	0	0	0	0	0	0	0	0	0	1	0	0
LaeL147_27	819561	A	stop_gained	LAEL147_000475800	hypothetical protein conserved		0.025	0.05	0	0	0	0	0	0	0	0	1	0	0	0	0	0	0	0	0	0	0	0	0
LaeL147_28	279100	A	stop_gained	LAEL147_000489500	hypothetical protein conserved		0.025	0.05	0	0	0	0	0	1	0	0	0	0	0	0	0	0	0	0	0	0	0	0	0
LaeL147_29	753222	T	stop_gained	LAEL147_000532800	Integral membrane protein S linking to the trans Golgi network putative		0.025	0.05	0	1	0	0	0	0	0	0	0	0	0	0	0	0	0	0	0	0	0	0	0
LaeL147_29	1213179	C	stop_lost&splice_region_variant	LAEL147_000545800	hypothetical protein conserved		0.025	0.05	0	0	0	0	1	0	0	0	0	0	0	0	0	0	0	0	0	0	0	0	0
LaeL147_30	53993	C	stop_gained	LAEL147_000548100	hypothetical protein		0.025	0.05	0	0	0	0	0	1	0	0	0	0	0	0	0	0	0	0	0	0	0	0	0
LaeL147_30	699129	G	stop_gained	LAEL147_000566800	hypothetical protein conserved		0.025	0.05	0	0	0	0	0	1	0	0	0	0	0	0	0	0	0	0	0	0	0	0	0
LaeL147_30	861525	T	stop_gained	LAEL147_000570800	hypothetical protein conserved		0.025	0.05	0	0	0	0	0	0	0	0	0	0	0	0	1	0	0	0	0	0	0	0	0
LaeL147_30	1098210	T	stop_gained	LAEL147_000578400	Tetratricopeptide repeat/TPR repeat putative		0.025	0.05	0	0	0	0	0	1	0	0	0	0	0	0	0	0	0	0	0	0	0	0	0
LaeL147_30	1298280	A	stop_gained	LAEL147_000584000	RF-1 domain containing protein putative		0.025	0.05	0	0	0	0	1	0	0	0	0	0	0	0	0	0	0	0	0	0	0	0	0
LaeL147_31	65530	A	stop_gained	LAEL147_000589200	mitotic centromere-associated kinesin (MCAK) putative		0.025	0.05	0	0	0	0	0	0	0	0	0	0	0	0	1	0	0	0	0	0	0	0	0
LaeL147_31	131438	A	stop_gained	LAEL147_000591000	calpain-like cysteine peptidase putative		0.025	0.05	0	0	0	0	0	0	0	0	0	0	1	0	0	0	0	0	0	0	0	0	0
LaeL147_31	137458	T	stop_gained	LAEL147_000591200	hypothetical protein conserved		0.025	0.05	0	0	1	0	0	0	0	0	0	0	0	0	0	0	0	0	0	0	0	0	0
LaeL147_31	187549	A	stop_gained	LAEL147_000592800	hypothetical protein conserved		0.025	0.05	0	0	0	0	0	1	0	0	0	0	0	0	0	0	0	0	0	0	0	0	0
LaeL147_31	217336	A	stop_gained	LAEL147_000593600	hypothetical protein		0.025	0.05	0	0	0	0	0	0	0	0	0	0	0	0	0	0	0	0	0	1	0	0	0
LaeL147_31	295714	A	stop_gained	LAEL147_000595700	hypothetical protein conserved		0.025	0.05	0	0	0	0	0	0	0	0	1	0	0	0	0	0	0	0	0	0	0	0	0
LaeL147_31	379077	T	stop_lost&splice_region_variant	LAEL147_000597800	Cytochrome b5-like Heme/Steroid binding domain containing protein putative		0.025	0.05	0	0	0	0	1	0	0	0	0	0	0	0	0	0	0	0	0	0	0	0	0
LaeL147_31	564428	C	stop_gained	LAEL147_000601300	ATP-binding cassette protein subfamily C member 5 putative		0.025	0.05	0	0	0	0	0	0	1	0	0	0	0	0	0	0	0	0	0	0	0	0	0
LaeL147_31	827040	T	stop_gained	LAEL147_000607300	hypothetical protein		0.025	0.05	0	0	0	0	1	0	0	0	0	0	0	0	0	0	0	0	0	0	0	0	0
LaeL147_31	1063262	T	stop_gained	LAEL147_000612800	lipase putative		0.025	0.05	0	0	0	0	0	0	0	0	0	0	0	0	0	0	0	0	0	0	0	1	0
LaeL147_31	1066483	T	stop_gained	LAEL147_000612900	hypothetical protein conserved		0.025	0.05	0	0	0	0	1	0	0	0	0	0	0	0	0	0	0	0	0	0	0	0	0
LaeL147_31	1124513	T	start_lost	LAEL147_000614900	hypothetical protein		0.025	0.05	0	0	0	0	0	0	0	0	0	0	0	0	0	0	0	0	0	1	0	0	0
LaeL147_31	1197154	A	stop_gained	LAEL147_000617600	Region in Clathrin and VPS putative		0.025	0.05	0	0	0	0	0	0	0	0	0	0	0	0	0	0	0	0	0	0	0	1	0
LaeL147_31	1273329	A	stop_gained	LAEL147_000620100	hypothetical protein conserved		0.025	0.05	0	0	0	0	0	0	0	0	0	0	0	0	0	0	0	1	0	0	0	0	0
LaeL147_32	179108	T	stop_gained	LAEL147_000626000	hypothetical protein conserved		0.025	0.05	0	0	0	0	0	0	0	0	0	0	0	1	0	0	0	0	0	0	0	0	0
LaeL147_32	279455	A	stop_gained	LAEL147_000629600	hypothetical protein		0.025	0.05	0	0	0	0	0	0	0	0	0	0	0	0	0	0	0	1	0	0	0	0	0
LaeL147_33	896175	T	stop_gained	LAEL147_000690000	hypothetical protein conserved		0.025	0.05	0	0	0	0	0	0	0	0	0	0	0	0	0	0	0	0	0	0	1	0	0
LaeL147_33	1196197	T	stop_gained	LAEL147_000697700	hypothetical protein		0.025	0.05	0	0	0	0	0	0	0	0	0	0	0	0	0	0	0	0	0	1	0	0	0
LaeL147_34	6450	T	start_lost	LAEL147_000702600	Leucine Rich repeat putative		0.025	0.05	0	0	0	0	1	0	0	0	0	0	0	0	0	0	0	0	0	0	0	0	0
LaeL147_34	809066	A	stop_gained	LAEL147_000724000	hypothetical protein		0.025	0.05	0	0	0	0	1	0	0	0	0	0	0	0	0	0	0	0	0	0	0	0	0
LaeL147_34	817393	C	stop_gained	LAEL147_000724400	Endonuclease/Exonuclease/phosphatase family putative		0.025	0.05	0	0	0	0	0	0	0	0	0	0	0	0	0	0	0	0	0	1	0	0	0
LaeL147_34	956240	C	start_lost	LAEL147_000727800	hypothetical protein conserved		0.025	0.05	0	0	0	0	0	0	0	0	0	0	0	0	0	0	0	0	0	1	0	0	0
LaeL147_34	1238090	A	stop_gained	LAEL147_000735900	hypothetical protein conserved		0.025	0.05	0	0	0	0	0	1	0	0	0	0	0	0	0	0	0	0	0	0	0	0	0
LaeL147_35	2745	C	start_lost	LAEL147_000749500;Name=PYK	pyruvate kinase		0.025	0.05	0	0	0	0	0	0	0	0	0	0	0	0	0	0	0	0	0	1	0	0	0
LaeL147_35	38179	C	stop_gained	LAEL147_000751200	hypothetical protein conserved		0.025	0.05	0	0	0	0	0	0	0	0	0	0	0	0	0	0	0	0	0	1	0	0	0
LaeL147_35	294670	T	stop_gained	LAEL147_000757900	Protein of unknown function (DUF2838) putative		0.025	0.05	0	0	0	0	0	0	0	0	0	0	0	0	1	0	0	0	0	0	0	0	0
LaeL147_35	1386000	T	start_lost	LAEL147_000788200	Zinc finger domain containing protein putative		0.025	0.05	0	0	0	0	0	0	0	0	1	0	0	0	0	0	0	0	0	0	0	0	0
LaeL147_35	1628874	A	stop_gained	LAEL147_000795100	hypothetical protein conserved		0.025	0.05	0	1	0	0	0	0	0	0	0	0	0	0	0	0	0	0	0	0	0	0	0
LaeL147_35	1722667	A	stop_gained	LAEL147_000797900	PHD-like zinc-binding domain containing protein putative		0.025	0.05	0	0	0	0	0	0	0	0	0	0	0	0	0	0	0	0	0	1	0	0	0
LaeL147_35	1722668	A	stop_gained	LAEL147_000797900	PHD-like zinc-binding domain containing protein putative		0.025	0.05	0	0	0	0	0	0	0	0	0	0	0	0	0	0	0	0	0	1	0	0	0
LaeL147_35	1900938	A	stop_gained	LAEL147_000803600	hypothetical protein conserved		0.025	0.05	0	0	0	0	0	0	0	0	0	0	0	1	0	0	0	0	0	0	0	0	0
LaeL147_36	81180	C	start_lost	LAEL147_000810500	NUDIX hydrolase protein conserved		0.025	0.05	0	0	0	1	0	0	0	0	0	0	0	0	0	0	0	0	0	0	0	0	0
LaeL147_36	383436	A	stop_gained	LAEL147_000817700	hypothetical protein conserved		0.025	0.05	0	0	0	0	0	0	0	0	0	0	0	0	0	0	0	1	0	0	0	0	0
LaeL147_36	604351	A	stop_gained	LAEL147_000824600	STAG domain containing protein putative		0.025	0.05	0	0	0	0	1	0	0	0	0	0	0	0	0	0	0	0	0	0	0	0	0
LaeL147_36	975790	C	stop_lost&splice_region_variant	LAEL147_000834600	hypothetical protein		0.025	0.05	0	0	0	0	1	0	0	0	0	0	0	0	0	0	0	0	0	0	0	0	0
LaeL147_36	1436705	A	stop_gained	LAEL147_000849900	Protein of unknown function (DUF498/DUF598) putative		0.025	0.05	0	0	0	0	0	0	0	0	0	0	0	0	0	0	0	0	0	0	0	1	0
LaeL147_36	2008778	A	stop_gained	LAEL147_000866200	hypothetical protein conserved		0.025	0.05	0	0	0	0	0	0	0	0	0	0	0	0	0	0	0	1	0	0	0	0	0
LaeL147_36	2088346	G	stop_lost&splice_region_variant	LAEL147_000868300	mitochondrial chaperone BCS1 putative		0.025	0.05	0	0	0	0	0	0	0	0	0	0	0	0	0	0	0	1	0	0	0	0	0
LaeL147_36	2297084	T	stop_gained	LAEL147_000874300	hypothetical protein conserved		0.025	0.05	0	0	0	0	0	0	0	0	0	0	0	0	0	0	0	0	0	0	1	0	0
LaeL147_36	2400861	T	stop_gained	LAEL147_000877400	carboxypeptidase putative		0.025	0.05	0	0	0	0	0	0	0	0	0	0	0	0	0	0	0	0	0	1	0	0	0
LaeL147_36	2617460	A	stop_gained	LAEL147_000884700	hypothetical protein conserved		0.025	0.05	0	0	0	0	0	0	0	0	0	0	0	0	0	0	0	0	0	1	0	0	0

## Sheet: Supp. Table 5
Fixed homozygous SNP differences between 20 L. aethiopica isolates.
Column1	103-83	1123-81	117-82	130-83	1464-85	1561-80	169-83	32-83	678-82	68-83	85-83	GEREcl7	L100	L100cl1	L127	LEM2358cl3	LEM3464	LEM3497	LEM3498	WANDERA
103-83	NA	54116	29880	42283	8608	27223	25687	26488	15369	26141	19702	22154	67904	67896	22960	15436	27744	24718	28114	29970
1123-81	NA	NA	61409	29303	57988	58318	50707	52063	55838	53169	60097	8709	57144	57145	12178	56060	61435	50823	60276	14603
117-82	NA	NA	NA	48975	32687	15420	15061	16061	36456	15138	32553	19039	76477	76477	24416	36639	17653	13820	15951	27850
130-83	NA	NA	NA	NA	46114	45954	41486	42223	44685	42814	47366	18186	38412	38410	6795	44899	47823	40636	47500	24481
1464-85	NA	NA	NA	NA	NA	29735	28273	29062	21473	28482	25391	24561	71910	71904	25902	21585	30850	27227	30723	32621
1561-80	NA	NA	NA	NA	NA	NA	4961	5651	34403	4856	29523	13543	73740	73737	20509	34582	13165	4213	5870	22313
169-83	NA	NA	NA	NA	NA	NA	NA	2000	32639	3985	28095	10358	68887	68881	17442	32808	12892	3208	6654	18646
32-83	NA	NA	NA	NA	NA	NA	NA	NA	33337	4573	28833	10970	69861	69857	17673	33500	13863	3535	7407	18938
678-82	NA	NA	NA	NA	NA	NA	NA	NA	NA	33134	23355	25901	70009	70005	25843	1	34787	31647	35608	33735
68-83	NA	NA	NA	NA	NA	NA	NA	NA	NA	NA	28543	11844	70238	70234	18342	33302	12941	3182	6304	19867
85-83	NA	NA	NA	NA	NA	NA	NA	NA	NA	NA	NA	25361	73764	73758	26404	23435	29627	27077	30582	33606
GEREcl7	NA	NA	NA	NA	NA	NA	NA	NA	NA	NA	NA	NA	43029	43024	1794	26066	17837	9977	14702	117
L100	NA	NA	NA	NA	NA	NA	NA	NA	NA	NA	NA	NA	NA	2	33144	70234	75577	68240	75365	50274
L100cl1	NA	NA	NA	NA	NA	NA	NA	NA	NA	NA	NA	NA	NA	NA	33142	70230	75572	68235	75361	50269
L127	NA	NA	NA	NA	NA	NA	NA	NA	NA	NA	NA	NA	NA	NA	NA	26008	22949	16710	21703	4335
LEM2358cl3	NA	NA	NA	NA	NA	NA	NA	NA	NA	NA	NA	NA	NA	NA	NA	NA	34969	31820	35797	33894
LEM3464	NA	NA	NA	NA	NA	NA	NA	NA	NA	NA	NA	NA	NA	NA	NA	NA	NA	11789	13597	26657
LEM3497	NA	NA	NA	NA	NA	NA	NA	NA	NA	NA	NA	NA	NA	NA	NA	NA	NA	NA	5577	17925
LEM3498	NA	NA	NA	NA	NA	NA	NA	NA	NA	NA	NA	NA	NA	NA	NA	NA	NA	NA	NA	23593
WANDERA	NA	NA	NA	NA	NA	NA	NA	NA	NA	NA	NA	NA	NA	NA	NA	NA	NA	NA	NA	NA

## Sheet: Supp. Table 6
Weir and Cockerham’s mean and weighted Fst estimations between the populations as inferred by ADMIXTURE (K=3). (above diagonal) Weighted Fst. (below diagonal) Mean Fst. Fixation indices were estimated in non-overlapping windows of 50kb.
Column1	Column2	Column3	Column4
	P1	P2	P3
P1	NA	0.344	0.451
P2	0.178	NA	0.351
P3	0.235	0.175	NA

## Sheet: Supp. Table 7
Local copy number variations expressed as haploid copy numbers (HCN) for 20 L. aethiopica genomes
ISOLATE	CHROMOSOME	START	END	LENGTH	TYPE	HCN	MEDIAN HCN IN 20 L. AETHIOPICA GENOMES	GENE
103-83	LaeL147_13	0	2000	2000	del	3.15	6.313	ID=LAEL147_000173100;description=hypothetical
103-83	LaeL147_26	628000	632000	4000	del	3.49	5.63825	ID=LAEL147_000443700;description=hypothetical
103-83	LaeL147_35	150000	152000	2000	del	7.33	8.858	ID=LAEL147_000754600;description=proteophosphoglycan
103-83	LaeL147_34	686000	690000	4000	del	6.845	8.30275	ID=LAEL147_000721100;description=hypothetical__&__ID=LAEL147_000721200;Name=MCA5;description=amastin-like
103-83	LaeL147_14	500000	502000	2000	del	4.78	5.99	ID=LAEL147_000203500;description=hypothetical
103-83	LaeL147_34	1080000	1086000	6000	ampli	6.99	5.9785	ID=LAEL147_000730900;description=hypothetical__&__ID=LAEL147_000730800;description=hypothetical__&__ID=LAEL147_000731000;description=tuzin%2C
103-83	LaeL147_19	352000	356000	4000	ampli	3.345	2.43575	ID=LAEL147_000283700;description=ATG8/AUT7/APG8/PAZ2%2C__&__ID=LAEL147_000283600;description=ATG8/AUT7/APG8/PAZ2%2C
103-83	LaeL147_34	624000	628000	4000	ampli	2.63	1.80925	ID=LAEL147_000719000;description=d-isomer__&__ID=LAEL147_000719100;description=D-isomer
103-83	LaeL147_29	990000	994000	4000	ampli	1.925	1.144	ID=LAEL147_000539000;description=hypothetical
1123-81	LaeL147_03	66000	68000	2000	ampli	5.36	2.163	ID=LAEL147_000038500;description=FYVE
1123-81	LaeL147_09	64000	66000	2000	del	2.46	4.0225	ID=LAEL147_000114600;description=ATG8/AUT7/APG8/PAZ2%2C
1123-81	LaeL147_13	0	2000	2000	del	4.85	6.313	ID=LAEL147_000173100;description=hypothetical
1123-81	LaeL147_02	312000	314000	2000	ampli	9.43	8.3905	ID=LAEL147_000035800;description=hypothetical
1123-81	LaeL147_12	382000	386000	4000	del	4.265	5.22075	ID=LAEL147_000170200;description=hypothetical__&__ID=LAEL147_000170300;description=hypothetical
1123-81	LaeL147_27	820000	826000	6000	ampli	3.34	2.38717	ID=LAEL147_000475900;description=D-lactate
1123-81	LaeL147_36	0	4000	4000	ampli	5.01	4.313	ID=LAEL147_000807000;description=phosphoglycan
1123-81	LaeL147_31	732000	736000	4000	ampli	2.54	1.86075	ID=LAEL147_000605100;description=acetylornithine
1123-81	LaeL147_30	498000	504000	6000	ampli	5.52333	4.85367	ID=LAEL147_000561900;description=ama1
1123-81	LaeL147_02	298000	302000	4000	ampli	2.575	1.9395	ID=LAEL147_000035200;Name=HSP100;description=Heat
1123-81	LaeL147_02	68000	74000	6000	ampli	1.66333	1.09833	ID=LAEL147_000029400;description=hypothetical__&__ID=LAEL147_000029500;description=hypothetical
1123-81	LaeL147_35	644000	650000	6000	del	0.536667	1.04317	ID=LAEL147_000768100;description=Eukaryotic__&__ID=LAEL147_000768000;description=trypanin-like
1123-81	LaeL147_08	240000	244000	4000	ampli	1.46	1.046	ID=LAEL147_000107200;description=hypothetical
1123-81	LaeL147_28	744000	748000	4000	del	1.87	2.2695	ID=LAEL147_000502500;description=zinc
117-82	LaeL147_13	0	2000	2000	del	2.81	6.313	ID=LAEL147_000173100;description=hypothetical
117-82	LaeL147_28	744000	748000	4000	del	1.015	2.2695	ID=LAEL147_000502500;description=zinc
117-82	LaeL147_27	820000	826000	6000	ampli	3.44667	2.38717	ID=LAEL147_000475900;description=D-lactate
117-82	LaeL147_34	1112000	1116000	4000	ampli	1.99	1.2355	ID=LAEL147_000731900;description=ribosomal__&__ID=LAEL147_000732000;description=ribosomal
117-82	LaeL147_31	732000	736000	4000	del	1.225	1.86075	ID=LAEL147_000605100;description=acetylornithine
117-82	LaeL147_34	686000	690000	4000	del	7.7	8.30275	ID=LAEL147_000721100;description=hypothetical__&__ID=LAEL147_000721200;Name=MCA5;description=amastin-like
117-82	LaeL147_11	228000	234000	6000	ampli	2.03333	1.45117	ID=LAEL147_000152900;description=aminopeptidase%2C__&__ID=LAEL147_000153000;description=aminopeptidase%2C
117-82	LaeL147_27	756000	762000	6000	ampli	1.59333	1.05333	ID=LAEL147_000474100;description=hypothetical
117-82	LaeL147_36	50000	54000	4000	ampli	3.165	2.6985	ID=LAEL147_000809200;description=small__&__ID=LAEL147_000809100;description=elongation__&__ID=LAEL147_000809000;description=hypothetical
130-83	LaeL147_02	312000	314000	2000	ampli	11.51	8.3905	ID=LAEL147_000035800;description=hypothetical
130-83	LaeL147_34	686000	690000	4000	ampli	10.28	8.30275	ID=LAEL147_000721100;description=hypothetical__&__ID=LAEL147_000721200;Name=MCA5;description=amastin-like
130-83	LaeL147_09	64000	66000	2000	del	2.37	4.0225	ID=LAEL147_000114600;description=ATG8/AUT7/APG8/PAZ2%2C
130-83	LaeL147_12	382000	386000	4000	del	3.835	5.22075	ID=LAEL147_000170200;description=hypothetical__&__ID=LAEL147_000170300;description=hypothetical
130-83	LaeL147_13	0	2000	2000	ampli	7.62	6.313	ID=LAEL147_000173100;description=hypothetical
130-83	LaeL147_14	494000	496000	2000	del	2.43	3.4495	ID=LAEL147_000203300;description=hypothetical
130-83	LaeL147_29	810000	814000	4000	ampli	3.375	2.416	ID=LAEL147_000534100;description=paraflagellar
130-83	LaeL147_10	200000	204000	4000	ampli	3.995	3.09225	ID=LAEL147_000135800;description=hypothetical__&__ID=LAEL147_000135700;description=hypothetical__&__ID=LAEL147_000135900;description=hypothetical
130-83	LaeL147_34	624000	628000	4000	ampli	2.71	1.80925	ID=LAEL147_000719000;description=d-isomer__&__ID=LAEL147_000719100;description=D-isomer
130-83	LaeL147_34	1112000	1116000	4000	ampli	2.08	1.2355	ID=LAEL147_000731900;description=ribosomal__&__ID=LAEL147_000732000;description=ribosomal
130-83	LaeL147_34	1086000	1092000	6000	del	3.98	4.64883	ID=LAEL147_000731100;description=Amastin
1464-85	LaeL147_13	0	2000	2000	del	2.62	6.313	ID=LAEL147_000173100;description=hypothetical
1464-85	LaeL147_14	500000	502000	2000	del	3.54	5.99	ID=LAEL147_000203500;description=hypothetical
1464-85	LaeL147_34	686000	690000	4000	del	6.415	8.30275	ID=LAEL147_000721100;description=hypothetical__&__ID=LAEL147_000721200;Name=MCA5;description=amastin-like
1464-85	LaeL147_26	628000	632000	4000	del	3.925	5.63825	ID=LAEL147_000443700;description=hypothetical
1464-85	LaeL147_09	64000	66000	2000	ampli	5.51	4.0225	ID=LAEL147_000114600;description=ATG8/AUT7/APG8/PAZ2%2C
1464-85	LaeL147_34	1200000	1202000	2000	ampli	2.53	1.171	ID=LAEL147_000735000;description=hypothetical
1464-85	LaeL147_35	150000	152000	2000	del	7.77	8.858	ID=LAEL147_000754600;description=proteophosphoglycan
1464-85	LaeL147_34	200000	202000	2000	del	9.34	10.398	ID=LAEL147_000708300;description=hypothetical__&__ID=LAEL147_000708200;Name=MCA5;description=amastin-like
1464-85	LaeL147_15	462000	466000	4000	ampli	2.54	1.911	ID=LAEL147_000220400;description=hypothetical__&__ID=LAEL147_000220300;description=nucleoside
1464-85	LaeL147_31	568000	572000	4000	ampli	2.565	1.97725	ID=LAEL147_000601400;description=hypothetical
1561-80	LaeL147_29	1176000	1222000	46000	ampli	11.5061	1.54637	ID=LAEL147_000545200;description=ribonuclease__&__ID=LAEL147_000545600;description=hypothetical__&__ID=LAEL147_000544400;description=actin-like__&__ID=LAEL147_000544900;description=hypothetical__&__ID=LAEL147_000545300;description=hypothetical__&__ID=LAEL147_000544500;description=hypothetical__&__ID=LAEL147_000545700;description=40S__&__ID=LAEL147_000544700;description=hypothetical__&__ID=LAEL147…
1561-80	LaeL147_02	312000	314000	2000	ampli	12.92	8.3905	ID=LAEL147_000035800;description=hypothetical
1561-80	LaeL147_34	466000	468000	2000	ampli	5.5	2.5945	ID=LAEL147_000715000;description=hypothetical__&__ID=LAEL147_000715100;description=hypothetical
169-83	LaeL147_22	604000	606000	2000	ampli	4.9	2.8335	ID=LAEL147_000350500;description=hypothetical
169-83	LaeL147_12	382000	386000	4000	ampli	6.83	5.22075	ID=LAEL147_000170200;description=hypothetical__&__ID=LAEL147_000170300;description=hypothetical
169-83	LaeL147_35	150000	152000	2000	del	7.71	8.858	ID=LAEL147_000754600;description=proteophosphoglycan
169-83	LaeL147_34	1086000	1092000	6000	ampli	5.65	4.64883	ID=LAEL147_000731100;description=Amastin
169-83	LaeL147_10	196000	204000	8000	ampli	3.335	2.35862	ID=LAEL147_000135800;description=hypothetical__&__ID=LAEL147_000135700;description=hypothetical__&__ID=LAEL147_000135600;description=hypothetical__&__ID=LAEL147_000135900;description=hypothetical
169-83	LaeL147_11	480000	500000	20000	ampli	2.012	1.38995	ID=LAEL147_000159900;description=hypothetical__&__ID=LAEL147_000159800;description=ATP-binding__&__ID=LAEL147_000159700;description=ATP-binding__&__ID=LAEL147_000159500;description=ATP-binding__&__ID=LAEL147_000159600;description=hypothetical
169-83	LaeL147_18	500000	506000	6000	ampli	1.54667	0.929667	ID=LAEL147_000270500;description=bifunctional__&__ID=LAEL147_000270400;description=Prolyl-tRNA
169-83	LaeL147_02	310000	314000	4000	ampli	6.24	5.6315	ID=LAEL147_000035800;description=hypothetical
169-83	LaeL147_15	462000	468000	6000	del	1.21667	1.8195	ID=LAEL147_000220400;description=hypothetical__&__ID=LAEL147_000220300;description=nucleoside__&__ID=LAEL147_000220500;Name=UFC1;description=E2-like
169-83	LaeL147_34	686000	690000	4000	del	7.715	8.30275	ID=LAEL147_000721100;description=hypothetical__&__ID=LAEL147_000721200;Name=MCA5;description=amastin-like
169-83	LaeL147_11	228000	232000	4000	del	0.925	1.4235	ID=LAEL147_000152900;description=aminopeptidase%2C
169-83	LaeL147_29	422000	426000	4000	ampli	2.13	1.6505	ID=LAEL147_000526600;description=ribosomal
32-83	LaeL147_35	150000	152000	2000	del	6.3	8.858	ID=LAEL147_000754600;description=proteophosphoglycan
32-83	LaeL147_12	382000	386000	4000	ampli	6.97	5.22075	ID=LAEL147_000170200;description=hypothetical__&__ID=LAEL147_000170300;description=hypothetical
32-83	LaeL147_14	500000	502000	2000	del	4.51	5.99	ID=LAEL147_000203500;description=hypothetical
32-83	LaeL147_34	1080000	1092000	12000	ampli	6.50167	5.31367	ID=LAEL147_000730900;description=hypothetical__&__ID=LAEL147_000731100;description=Amastin__&__ID=LAEL147_000730800;description=hypothetical__&__ID=LAEL147_000731000;description=tuzin%2C
32-83	LaeL147_30	1090000	1092000	2000	ampli	2.13	1.042	ID=LAEL147_000578000;description=glyceraldehyde
32-83	LaeL147_07	96000	98000	2000	del	2.7	3.786	ID=LAEL147_000089800;description=homoserine
32-83	LaeL147_34	686000	690000	4000	ampli	9.315	8.30275	ID=LAEL147_000721100;description=hypothetical__&__ID=LAEL147_000721200;Name=MCA5;description=amastin-like
32-83	LaeL147_34	624000	628000	4000	ampli	2.405	1.80925	ID=LAEL147_000719000;description=d-isomer__&__ID=LAEL147_000719100;description=D-isomer
32-83	LaeL147_29	422000	426000	4000	ampli	2.235	1.6505	ID=LAEL147_000526600;description=ribosomal
32-83	LaeL147_10	194000	200000	6000	ampli	2.23667	1.6955	ID=LAEL147_000135600;description=hypothetical__&__ID=LAEL147_000135500;description=hypothetical
32-83	LaeL147_02	68000	74000	6000	ampli	1.62	1.09833	ID=LAEL147_000029400;description=hypothetical__&__ID=LAEL147_000029500;description=hypothetical
32-83	LaeL147_02	304000	314000	10000	ampli	3.494	3.0366	ID=LAEL147_000035500;description=hypothetical__&__ID=LAEL147_000035700;Name=DCP;description=peptidyl__&__ID=LAEL147_000035400;description=dehydrogenase/oxidoreductase-like__&__ID=LAEL147_000035800;description=hypothetical__&__ID=LAEL147_000035600;description=hypothetical
32-83	LaeL147_15	462000	466000	4000	del	1.465	1.911	ID=LAEL147_000220400;description=hypothetical__&__ID=LAEL147_000220300;description=nucleoside
32-83	LaeL147_28	744000	748000	4000	del	1.835	2.2695	ID=LAEL147_000502500;description=zinc
678-82	LaeL147_13	0	2000	2000	ampli	8.4	6.313	ID=LAEL147_000173100;description=hypothetical
678-82	LaeL147_34	686000	690000	4000	del	6.505	8.30275	ID=LAEL147_000721100;description=hypothetical__&__ID=LAEL147_000721200;Name=MCA5;description=amastin-like
678-82	LaeL147_33	0	2000	2000	ampli	3.17	2.075	ID=LAEL147_000664300;description=hypothetical
678-82	LaeL147_02	310000	314000	4000	del	4.655	5.6315	ID=LAEL147_000035800;description=hypothetical
678-82	LaeL147_28	742000	748000	6000	del	0.913333	1.88967	ID=LAEL147_000502500;description=zinc
678-82	LaeL147_12	382000	386000	4000	ampli	6.15	5.22075	ID=LAEL147_000170200;description=hypothetical__&__ID=LAEL147_000170300;description=hypothetical
678-82	LaeL147_34	354000	358000	4000	del	0.5	1.1275	ID=LAEL147_000711700;description=25
678-82	LaeL147_10	194000	202000	8000	del	1.6125	2.14662	ID=LAEL147_000135800;description=hypothetical__&__ID=LAEL147_000135700;description=hypothetical__&__ID=LAEL147_000135600;description=hypothetical__&__ID=LAEL147_000135500;description=hypothetical
678-82	LaeL147_15	462000	466000	4000	del	1.395	1.911	ID=LAEL147_000220400;description=hypothetical__&__ID=LAEL147_000220300;description=nucleoside
68-83	LaeL147_09	64000	66000	2000	ampli	5.97	4.0225	ID=LAEL147_000114600;description=ATG8/AUT7/APG8/PAZ2%2C
68-83	LaeL147_13	0	2000	2000	ampli	7.53	6.313	ID=LAEL147_000173100;description=hypothetical
68-83	LaeL147_08	304000	306000	2000	del	2.91	4.008	ID=LAEL147_000108600;description=hypothetical
68-83	LaeL147_28	744000	748000	4000	ampli	3.34	2.2695	ID=LAEL147_000502500;description=zinc
68-83	LaeL147_27	820000	826000	6000	ampli	3.03	2.38717	ID=LAEL147_000475900;description=D-lactate
68-83	LaeL147_15	462000	466000	4000	ampli	2.545	1.911	ID=LAEL147_000220400;description=hypothetical__&__ID=LAEL147_000220300;description=nucleoside
68-83	LaeL147_35	1060000	1064000	4000	ampli	2.37	1.794	ID=LAEL147_000779100;description=transporter%2C
85-83	LaeL147_34	686000	690000	4000	del	5.87	8.30275	ID=LAEL147_000721100;description=hypothetical__&__ID=LAEL147_000721200;Name=MCA5;description=amastin-like
85-83	LaeL147_19	560000	566000	6000	ampli	3.01333	1.32367	ID=LAEL147_000288400;description=glycerol__&__ID=LAEL147_000288500;description=glycerol
85-83	LaeL147_34	624000	628000	4000	ampli	3.125	1.80925	ID=LAEL147_000719000;description=d-isomer__&__ID=LAEL147_000719100;description=D-isomer
85-83	LaeL147_02	312000	314000	2000	del	7.25	8.3905	ID=LAEL147_000035800;description=hypothetical
85-83	LaeL147_35	150000	152000	2000	del	7.73	8.858	ID=LAEL147_000754600;description=proteophosphoglycan
85-83	LaeL147_30	498000	504000	6000	ampli	5.97	4.85367	ID=LAEL147_000561900;description=ama1
85-83	LaeL147_34	1610000	1612000	2000	ampli	2.35	1.272	ID=LAEL147_000748200;description=proteasome__&__ID=LAEL147_000748100;description=quinonoid__&__ID=LAEL147_000748000;description=ESSS
85-83	LaeL147_19	214000	216000	2000	ampli	2.13	1.119	ID=LAEL147_000280600;description=metallo-
85-83	LaeL147_23	448000	452000	4000	ampli	2.135	1.333	ID=LAEL147_000363500;description=sucrose__&__ID=LAEL147_000363400;description=hypothetical
85-83	LaeL147_26	628000	632000	4000	ampli	6.37	5.63825	ID=LAEL147_000443700;description=hypothetical
85-83	LaeL147_27	820000	826000	6000	del	1.76333	2.38717	ID=LAEL147_000475900;description=D-lactate
85-83	LaeL147_31	568000	574000	6000	del	1.31	1.87133	ID=LAEL147_000601400;description=hypothetical
GEREcl7	LaeL147_05	448000	450000	2000	ampli	4.18	2.227	ID=LAEL147_000070400;description=Methyltransferase
GEREcl7	LaeL147_35	150000	152000	2000	ampli	10.34	8.858	ID=LAEL147_000754600;description=proteophosphoglycan
GEREcl7	LaeL147_34	688000	690000	2000	ampli	8.72	7.2545	ID=LAEL147_000721200;Name=MCA5;description=amastin-like
GEREcl7	LaeL147_16	338000	340000	2000	ampli	2.73	1.271	ID=LAEL147_000234200;description=Protein
GEREcl7	LaeL147_13	0	2000	2000	del	4.92	6.313	ID=LAEL147_000173100;description=hypothetical
GEREcl7	LaeL147_12	382000	386000	4000	del	3.89	5.22075	ID=LAEL147_000170200;description=hypothetical__&__ID=LAEL147_000170300;description=hypothetical
GEREcl7	LaeL147_11	230000	234000	4000	ampli	2.67	1.4815	ID=LAEL147_000153000;description=aminopeptidase%2C
GEREcl7	LaeL147_34	200000	202000	2000	ampli	11.47	10.398	ID=LAEL147_000708300;description=hypothetical__&__ID=LAEL147_000708200;Name=MCA5;description=amastin-like
GEREcl7	LaeL147_36	418000	422000	4000	ampli	1.87	1.073	ID=LAEL147_000818800;description=hypothetical__&__ID=LAEL147_000819000;description=hypothetical__&__ID=LAEL147_000818900;description=hypothetical
GEREcl7	LaeL147_29	1182000	1196000	14000	ampli	1.85286	1.43393	ID=LAEL147_000544900;description=hypothetical__&__ID=LAEL147_000544500;description=hypothetical__&__ID=LAEL147_000544700;description=hypothetical__&__ID=LAEL147_000544600;description=TPR__&__ID=LAEL147_000545000;description=hypothetical__&__ID=LAEL147_000544800;description=mitochondrial__&__ID=LAEL147_000545100;description=inosine-adenosine-guanosine-nucleoside
GEREcl7	LaeL147_29	1200000	1212000	12000	ampli	1.98	1.65408	ID=LAEL147_000545600;description=hypothetical__&__ID=LAEL147_000545300;description=hypothetical__&__ID=LAEL147_000545700;description=40S__&__ID=LAEL147_000545400;description=RNA__&__ID=LAEL147_000545500;description=hypothetical
L100	LaeL147_27	602000	606000	4000	ampli	8.98	2.48825	ID=LAEL147_000470900;description=hypothetical__&__ID=LAEL147_000471000;Name=AAT24;description=amino
L100	LaeL147_34	1596000	1600000	4000	ampli	8.015	1.57525	ID=LAEL147_000747500;description=Ankyrin
L100	LaeL147_26	628000	632000	4000	ampli	10.115	5.63825	ID=LAEL147_000443700;description=hypothetical
L100	LaeL147_34	200000	202000	2000	del	7.81	10.398	ID=LAEL147_000708300;description=hypothetical__&__ID=LAEL147_000708200;Name=MCA5;description=amastin-like
L100	LaeL147_02	312000	314000	2000	del	6.13	8.3905	ID=LAEL147_000035800;description=hypothetical
L100	LaeL147_14	500000	502000	2000	ampli	7.98	5.99	ID=LAEL147_000203500;description=hypothetical
L100	LaeL147_22	604000	606000	2000	del	1.13	2.8335	ID=LAEL147_000350500;description=hypothetical
L100	LaeL147_07	572000	574000	2000	ampli	2.86	1.163	ID=LAEL147_000100600;description=hypothetical
L100	LaeL147_34	1610000	1612000	2000	ampli	2.94	1.272	ID=LAEL147_000748200;description=proteasome__&__ID=LAEL147_000748100;description=quinonoid__&__ID=LAEL147_000748000;description=ESSS
L100	LaeL147_34	688000	690000	2000	del	5.9	7.2545	ID=LAEL147_000721200;Name=MCA5;description=amastin-like
L100cl1	LaeL147_34	1596000	1600000	4000	ampli	8.005	1.57525	ID=LAEL147_000747500;description=Ankyrin
L100cl1	LaeL147_27	602000	606000	4000	ampli	8.455	2.48825	ID=LAEL147_000470900;description=hypothetical__&__ID=LAEL147_000471000;Name=AAT24;description=amino
L100cl1	LaeL147_35	150000	152000	2000	ampli	14.69	8.858	ID=LAEL147_000754600;description=proteophosphoglycan
L100cl1	LaeL147_26	628000	632000	4000	ampli	9.975	5.63825	ID=LAEL147_000443700;description=hypothetical
L100cl1	LaeL147_13	0	2000	2000	ampli	10.45	6.313	ID=LAEL147_000173100;description=hypothetical
L100cl1	LaeL147_14	500000	502000	2000	ampli	9.97	5.99	ID=LAEL147_000203500;description=hypothetical
L100cl1	LaeL147_34	686000	688000	2000	ampli	11.7	9.351	ID=LAEL147_000721100;description=hypothetical__&__ID=LAEL147_000721200;Name=MCA5;description=amastin-like
L100cl1	LaeL147_22	604000	606000	2000	del	0.99	2.8335	ID=LAEL147_000350500;description=hypothetical
L100cl1	LaeL147_07	96000	98000	2000	ampli	5.57	3.786	ID=LAEL147_000089800;description=homoserine
L100cl1	LaeL147_04	380000	382000	2000	ampli	3.54	1.7765	ID=LAEL147_000056700;description=COPI
L100cl1	LaeL147_34	1610000	1612000	2000	ampli	3.02	1.272	ID=LAEL147_000748200;description=proteasome__&__ID=LAEL147_000748100;description=quinonoid__&__ID=LAEL147_000748000;description=ESSS
L100cl1	LaeL147_07	572000	574000	2000	ampli	2.89	1.163	ID=LAEL147_000100600;description=hypothetical
L100cl1	LaeL147_17	272000	274000	2000	ampli	2.56	1.005	ID=LAEL147_000247900;description=hypothetical
L127	LaeL147_35	150000	152000	2000	del	6.35	8.858	ID=LAEL147_000754600;description=proteophosphoglycan
L127	LaeL147_21	756000	760000	4000	ampli	4.15	2.98575	ID=LAEL147_000334000;description=beta
L127	LaeL147_34	686000	688000	2000	ampli	10.49	9.351	ID=LAEL147_000721100;description=hypothetical__&__ID=LAEL147_000721200;Name=MCA5;description=amastin-like
L127	LaeL147_26	628000	632000	4000	del	4.555	5.63825	ID=LAEL147_000443700;description=hypothetical
L127	LaeL147_22	284000	288000	4000	ampli	2.45	1.40175	ID=LAEL147_000341900;description=hypothetical
L127	LaeL147_34	1084000	1086000	2000	ampli	7.95	6.9355	ID=LAEL147_000731000;description=tuzin%2C
L127	LaeL147_34	1080000	1082000	2000	ampli	8.02	7.02	ID=LAEL147_000730900;description=hypothetical__&__ID=LAEL147_000730800;description=hypothetical
L127	LaeL147_12	382000	386000	4000	del	4.505	5.22075	ID=LAEL147_000170200;description=hypothetical__&__ID=LAEL147_000170300;description=hypothetical
L127	LaeL147_35	1350000	1356000	6000	ampli	1.53667	0.975667	ID=LAEL147_000787300;description=Fusaric
L127	LaeL147_08	430000	446000	16000	ampli	2.65375	2.111	ID=LAEL147_000112500;description=hypothetical__&__ID=LAEL147_000112400;description=hypothetical__&__ID=LAEL147_000112600;description=protein__&__ID=LAEL147_000112300;description=hypothetical__&__ID=LAEL147_000112700;description=Protein__&__ID=LAEL147_000112200;description=Zinc
L127	LaeL147_34	354000	358000	4000	ampli	1.64	1.1275	ID=LAEL147_000711700;description=25
L127	LaeL147_36	50000	54000	4000	ampli	3.21	2.6985	ID=LAEL147_000809200;description=small__&__ID=LAEL147_000809100;description=elongation__&__ID=LAEL147_000809000;description=hypothetical
L127	LaeL147_30	498000	504000	6000	ampli	5.33667	4.85367	ID=LAEL147_000561900;description=ama1
L127	LaeL147_33	1106000	1122000	16000	ampli	1.41375	0.955875	ID=LAEL147_000695800;description=hypothetical
L127	LaeL147_36	418000	422000	4000	ampli	1.465	1.073	ID=LAEL147_000818800;description=hypothetical__&__ID=LAEL147_000819000;description=hypothetical__&__ID=LAEL147_000818900;description=hypothetical
LEM2358cl3	LaeL147_13	0	2000	2000	ampli	10.86	6.313	ID=LAEL147_000173100;description=hypothetical
LEM2358cl3	LaeL147_33	0	2000	2000	ampli	4.65	2.075	ID=LAEL147_000664300;description=hypothetical
LEM2358cl3	LaeL147_09	0	2000	2000	ampli	3.08	1.561	ID=LAEL147_000112800;description=hypothetical
LEM2358cl3	LaeL147_28	744000	748000	4000	del	0.97	2.2695	ID=LAEL147_000502500;description=zinc
LEM2358cl3	LaeL147_34	1080000	1082000	2000	del	5.83	7.02	ID=LAEL147_000730900;description=hypothetical__&__ID=LAEL147_000730800;description=hypothetical
LEM2358cl3	LaeL147_35	1044000	1046000	2000	ampli	2.21	1.063	ID=LAEL147_000778700;description=hypothetical
LEM2358cl3	LaeL147_10	200000	202000	2000	del	2.43	3.5	ID=LAEL147_000135800;description=hypothetical__&__ID=LAEL147_000135700;description=hypothetical
LEM2358cl3	LaeL147_04	380000	382000	2000	ampli	2.81	1.7765	ID=LAEL147_000056700;description=COPI
LEM2358cl3	LaeL147_34	686000	690000	4000	del	7.545	8.30275	ID=LAEL147_000721100;description=hypothetical__&__ID=LAEL147_000721200;Name=MCA5;description=amastin-like
LEM3464	LaeL147_13	0	2000	2000	del	3.34	6.313	ID=LAEL147_000173100;description=hypothetical
LEM3464	LaeL147_35	150000	152000	2000	ampli	11.35	8.858	ID=LAEL147_000754600;description=proteophosphoglycan
LEM3464	LaeL147_02	312000	314000	2000	del	6.04	8.3905	ID=LAEL147_000035800;description=hypothetical
LEM3464	LaeL147_34	200000	202000	2000	del	8.37	10.398	ID=LAEL147_000708300;description=hypothetical__&__ID=LAEL147_000708200;Name=MCA5;description=amastin-like
LEM3464	LaeL147_07	96000	98000	2000	ampli	5.65	3.786	ID=LAEL147_000089800;description=homoserine
LEM3464	LaeL147_34	686000	690000	4000	del	6.835	8.30275	ID=LAEL147_000721100;description=hypothetical__&__ID=LAEL147_000721200;Name=MCA5;description=amastin-like
LEM3464	LaeL147_14	268000	270000	2000	ampli	4.21	2.85	ID=LAEL147_000197900;description=fatty
LEM3464	LaeL147_04	380000	382000	2000	ampli	2.82	1.7765	ID=LAEL147_000056700;description=COPI
LEM3497	LaeL147_13	0	2000	2000	ampli	11.63	6.313	ID=LAEL147_000173100;description=hypothetical
LEM3497	LaeL147_34	200000	202000	2000	ampli	13.19	10.398	ID=LAEL147_000708300;description=hypothetical__&__ID=LAEL147_000708200;Name=MCA5;description=amastin-like
LEM3497	LaeL147_05	448000	450000	2000	ampli	3.91	2.227	ID=LAEL147_000070400;description=Methyltransferase
LEM3497	LaeL147_34	686000	690000	4000	ampli	9.925	8.30275	ID=LAEL147_000721100;description=hypothetical__&__ID=LAEL147_000721200;Name=MCA5;description=amastin-like
LEM3497	LaeL147_04	380000	382000	2000	ampli	3.28	1.7765	ID=LAEL147_000056700;description=COPI
LEM3497	LaeL147_07	96000	98000	2000	ampli	4.98	3.786	ID=LAEL147_000089800;description=homoserine
LEM3497	LaeL147_28	1060000	1062000	2000	del	1.85	2.8875	ID=LAEL147_000511600;Name=HSP70.4;description=heat-shock__&__ID=LAEL147_000511500;description=Hsp70
LEM3497	LaeL147_34	1080000	1082000	2000	del	6.01	7.02	ID=LAEL147_000730900;description=hypothetical__&__ID=LAEL147_000730800;description=hypothetical
LEM3498	LaeL147_22	604000	606000	2000	ampli	6.43	2.8335	ID=LAEL147_000350500;description=hypothetical
LEM3498	LaeL147_34	200000	202000	2000	ampli	12.3	10.398	ID=LAEL147_000708300;description=hypothetical__&__ID=LAEL147_000708200;Name=MCA5;description=amastin-like
LEM3498	LaeL147_30	498000	504000	6000	ampli	6.05667	4.85367	ID=LAEL147_000561900;description=ama1
LEM3498	LaeL147_13	0	2000	2000	del	5.15	6.313	ID=LAEL147_000173100;description=hypothetical
LEM3498	LaeL147_12	382000	386000	4000	ampli	6.29	5.22075	ID=LAEL147_000170200;description=hypothetical__&__ID=LAEL147_000170300;description=hypothetical
WANDERA	LaeL147_13	0	2000	2000	del	3.87	6.313	ID=LAEL147_000173100;description=hypothetical
WANDERA	LaeL147_14	494000	496000	2000	del	2.12	3.4495	ID=LAEL147_000203300;description=hypothetical
WANDERA	LaeL147_34	200000	202000	2000	ampli	11.58	10.398	ID=LAEL147_000708300;description=hypothetical__&__ID=LAEL147_000708200;Name=MCA5;description=amastin-like
WANDERA	LaeL147_32	932000	934000	2000	ampli	2.46	1.3915	ID=LAEL147_000646500;description=aquaporin-like
WANDERA	LaeL147_11	228000	234000	6000	ampli	2.48333	1.45117	ID=LAEL147_000152900;description=aminopeptidase%2C__&__ID=LAEL147_000153000;description=aminopeptidase%2C
WANDERA	LaeL147_14	500000	502000	2000	ampli	7.01	5.99	ID=LAEL147_000203500;description=hypothetical
WANDERA	LaeL147_34	978000	982000	4000	ampli	2.635	1.75525	ID=LAEL147_000728200;description=hypothetical__&__ID=LAEL147_000728300;description=hypothetical
WANDERA	LaeL147_34	1080000	1086000	6000	ampli	6.81	5.9785	ID=LAEL147_000730900;description=hypothetical__&__ID=LAEL147_000730800;description=hypothetical__&__ID=LAEL147_000731000;description=tuzin%2C
WANDERA	LaeL147_12	382000	386000	4000	del	4.585	5.22075	ID=LAEL147_000170200;description=hypothetical__&__ID=LAEL147_000170300;description=hypothetical
WANDERA	LaeL147_34	354000	358000	4000	ampli	1.68	1.1275	ID=LAEL147_000711700;description=25
WANDERA	LaeL147_35	1060000	1064000	4000	ampli	2.315	1.794	ID=LAEL147_000779100;description=transporter%2C
WANDERA	LaeL147_31	890000	894000	4000	ampli	1.565	1.1465	ID=LAEL147_000609000;description=Fungal
WANDERA	LaeL147_36	418000	422000	4000	ampli	1.445	1.073	ID=LAEL147_000818800;description=hypothetical__&__ID=LAEL147_000819000;description=hypothetical__&__ID=LAEL147_000818900;description=hypothetical

## Sheet: Supp. Table 8
Local copy number variations expressed as haploid copy numbers (HCN) in strain LEM3469
CHROMOSOME	START	END	LENGTH	TYPE	HCN	MEDIAN HCN IN 20 L. AETHIOPICA GENOMES	GENE
LaeL147_02	308000	314000	6000	ampli	5.6	4.26233	ID=LAEL147_000035700;Name=DCP;description=peptidyl__&__ID=LAEL147_000035800;description=hypothetical
LaeL147_03	66000	68000	2000	ampli	3.31167	2.163	ID=LAEL147_000038500;description=FYVE
LaeL147_04	48000	50000	2000	ampli	2.09667	0.894	ID=LAEL147_000047900;description=hypothetical
LaeL147_07	282000	284000	2000	ampli	2.70333	2.2745	ID=LAEL147_000094200;description=P-type
LaeL147_09	0	2000	2000	ampli	2.40333	1.561	ID=LAEL147_000112800;description=hypothetical
LaeL147_12	382000	386000	4000	ampli	6.11083	5.22075	ID=LAEL147_000170200;description=hypothetical__&__ID=LAEL147_000170300;description=hypothetical
LaeL147_13	0	2000	2000	ampli	6.48	6.313	ID=LAEL147_000173100;description=hypothetical
LaeL147_19	352000	356000	4000	ampli	2.92083	2.43575	ID=LAEL147_000283700;description=ATG8/AUT7/APG8/PAZ2%2C__&__ID=LAEL147_000283600;description=ATG8/AUT7/APG8/PAZ2%2C
LaeL147_21	756000	760000	4000	ampli	3.55917	2.98575	ID=LAEL147_000334000;description=beta
LaeL147_22	604000	606000	2000	ampli	3.32833	2.8335	ID=LAEL147_000350500;description=hypothetical
LaeL147_23	114000	118000	4000	ampli	1.63333	0.81825	ID=LAEL147_000353900;description=argininosuccinate
LaeL147_26	836000	838000	2000	ampli	2.97167	2.5465	ID=LAEL147_000448000;description=hypothetical
LaeL147_28	1060000	1062000	2000	ampli	4.85833	2.8875	ID=LAEL147_000511600;Name=HSP70.4;description=heat-shock__&__ID=LAEL147_000511500;description=Hsp70
LaeL147_29	558000	566000	8000	ampli	2.42917	1.25087	ID=LAEL147_000529400;description=hypothetical__&__ID=LAEL147_000529500;description=hypothetical__&__ID=LAEL147_000529600;description=Amastin
LaeL147_29	944000	950000	6000	ampli	3.06556	0.899167	ID=LAEL147_000538100;description=Leucine
LaeL147_30	562000	584000	22000	ampli	2.23682	1.07936	ID=LAEL147_000563600;description=ferric__&__ID=LAEL147_000563800;description=hypothetical__&__ID=LAEL147_000563400;description=Protein__&__ID=LAEL147_000563900;description=Protein__&__ID=LAEL147_000563700;description=hypothetical__&__ID=LAEL147_000563500;description=Hsp33
LaeL147_30	1022000	1038000	16000	ampli	1.54125	1.00412	ID=LAEL147_000575900;description=Zinc__&__ID=LAEL147_000575700;description=hypothetical__&__ID=LAEL147_000575800;description=superoxide__&__ID=LAEL147_000575600;description=hypothetical__&__ID=LAEL147_000575500;Name=SGT;description=small__&__ID=LAEL147_000576000;description=Eukaryotic__&__ID=LAEL147_000575400;description=Stabilization
LaeL147_32	1434000	1440000	6000	ampli	2.16722	0.921167	ID=LAEL147_000660700;description=3-hydroxyisobutyryl-coenzyme__&__ID=LAEL147_000660800;description=3-hydroxyisobutyryl-coenzyme
LaeL147_33	0	2000	2000	ampli	3.825	2.075	ID=LAEL147_000664300;description=hypothetical
LaeL147_34	624000	626000	2000	ampli	2.87333	2.175	ID=LAEL147_000719000;description=d-isomer
LaeL147_34	980000	982000	2000	ampli	2.56833	2.071	ID=LAEL147_000728300;description=hypothetical
LaeL147_34	1084000	1092000	8000	ampli	7.27292	5.2205	ID=LAEL147_000731100;description=Amastin__&__ID=LAEL147_000731000;description=tuzin%2C
LaeL147_35	150000	152000	2000	ampli	8.60333	8.858	ID=LAEL147_000754600;description=proteophosphoglycan
LaeL147_35	162000	164000	2000	ampli	6.2	4.917	ID=LAEL147_000754800;description=hypothetical
LaeL147_35	286000	290000	4000	ampli	1.55917	1.0505	ID=LAEL147_000757700;description=NADH-dependent
LaeL147_35	298000	312000	14000	ampli	1.55667	1.06436	ID=LAEL147_000758300;description=hypothetical__&__ID=LAEL147_000758400;description=hypothetical__&__ID=LAEL147_000758200;description=hypothetical
LaeL147_35	314000	318000	4000	ampli	1.49667	0.99825	ID=LAEL147_000758600;description=hypothetical
LaeL147_35	338000	340000	2000	ampli	1.61333	1.171	ID=LAEL147_000759300;description=aldose
LaeL147_35	346000	350000	4000	ampli	1.42417	0.993	ID=LAEL147_000759600;description=casein__&__ID=LAEL147_000759500;description=casein
LaeL147_35	1674000	1676000	2000	ampli	1.44167	0.942	ID=LAEL147_000796600;description=mitochondrial
LaeL147_03	380000	382000	2000	del	0.773333	1.191	ID=LAEL147_000046000;description=eukaryotic
LaeL147_04	380000	382000	2000	del	0.888333	1.7765	ID=LAEL147_000056700;description=COPI
LaeL147_07	96000	98000	2000	del	2.82167	3.786	ID=LAEL147_000089800;description=homoserine
LaeL147_08	304000	306000	2000	del	3.23833	4.008	ID=LAEL147_000108600;description=hypothetical
LaeL147_09	64000	66000	2000	del	3.245	4.0225	ID=LAEL147_000114600;description=ATG8/AUT7/APG8/PAZ2%2C
LaeL147_10	200000	202000	2000	del	2.92167	3.5	ID=LAEL147_000135800;description=hypothetical__&__ID=LAEL147_000135700;description=hypothetical
LaeL147_15	462000	468000	6000	del	1.015	1.8195	ID=LAEL147_000220400;description=hypothetical__&__ID=LAEL147_000220300;description=nucleoside__&__ID=LAEL147_000220500;Name=UFC1;description=E2-like
LaeL147_18	544000	548000	4000	del	0.4175	1.0175	ID=LAEL147_000271400;description=zinc
LaeL147_21	0	2000	2000	del	4.04667	4.641	ID=LAEL147_000311600;description=Core
LaeL147_34	200000	202000	2000	del	7.01	10.398	ID=LAEL147_000708300;description=hypothetical__&__ID=LAEL147_000708200;Name=MCA5;description=amastin-like
LaeL147_34	686000	690000	4000	del	7.0075	8.30275	ID=LAEL147_000721100;description=hypothetical__&__ID=LAEL147_000721200;Name=MCA5;description=amastin-like
LaeL147_34	1080000	1084000	4000	del	4.31417	5.5	ID=LAEL147_000730900;description=hypothetical__&__ID=LAEL147_000730800;description=hypothetical
LaeL147_35	1056000	1058000	2000	del	1.25667	1.7855	ID=LAEL147_000779000;description=Alpha/beta
LaeL147_35	1060000	1066000	6000	del	1.17611	1.71683	ID=LAEL147_000779100;description=transporter%2C
LaeL147_36	0	4000	4000	del	2.98	4.313	ID=LAEL147_000807000;description=phosphoglycan
LaeL147_36	558000	560000	2000	del	1.20833	1.5765	ID=LAEL147_000823500;description=hypothetical
LaeL147_36	564000	580000	16000	del	0.512083	0.981313	ID=LAEL147_000823900;description=serine/threonine__&__ID=LAEL147_000824000;description=serine/threonine__&__ID=LAEL147_000823800;description=hypothetical

## Sheet: Supp. Table 9
Local copy number variations expressed as haploid copy numbers (HCN) in strain L86
CHROMOSOME	START	END	LENGTH	TYPE	HCN	L86	MEDIAN HCN IN 20 L. AETHIOPICA GENOMES	GENE
LaeL147_02	304000	310000	6000	ampli	1.30667	2.21333	0.906667	ID=LAEL147_000035500;description=hypothetical__&__ID=LAEL147_000035700;Name=DCP;description=peptidyl__&__ID=LAEL147_000035400;description=dehydrogenase/oxidoreductase-like__&__ID=LAEL147_000035600;description=hypothetical
LaeL147_02	312000	314000	2000	ampli	8.3905	10.16	1.7695	ID=LAEL147_000035800;description=hypothetical
LaeL147_04	48000	50000	2000	ampli	0.894	2.18	1.286	ID=LAEL147_000047900;description=hypothetical
LaeL147_05	178000	182000	4000	ampli	1.78325	2.355	0.57175	ID=LAEL147_000064400;description=ATPase
LaeL147_08	292000	294000	2000	ampli	2.9315	3.62	0.6885	ID=LAEL147_000108100;description=hypothetical__&__ID=LAEL147_000108000;description=hypothetical
LaeL147_08	304000	306000	2000	ampli	4.008	4.77	0.762	ID=LAEL147_000108600;description=hypothetical
LaeL147_08	436000	438000	2000	ampli	2.046	2.55	0.504	ID=LAEL147_000112400;description=hypothetical
LaeL147_10	192000	196000	4000	ampli	1.67675	2.935	1.25825	ID=LAEL147_000135500;description=hypothetical
LaeL147_10	200000	202000	2000	ampli	3.5	4.18	0.68	ID=LAEL147_000135800;description=hypothetical__&__ID=LAEL147_000135700;description=hypothetical
LaeL147_11	482000	490000	8000	ampli	2.05888	2.615	0.556125	ID=LAEL147_000159500;description=ATP-binding__&__ID=LAEL147_000159600;description=hypothetical
LaeL147_11	506000	508000	2000	ampli	1.643	2.2	0.557	ID=LAEL147_000160200;description=ABC__&__ID=LAEL147_000160100;description=hypothetical
LaeL147_12	382000	386000	4000	ampli	5.22075	8.775	3.55425	ID=LAEL147_000170200;description=hypothetical__&__ID=LAEL147_000170300;description=hypothetical
LaeL147_15	464000	466000	2000	ampli	1.7155	2.29	0.5745	ID=LAEL147_000220400;description=hypothetical
LaeL147_17	20000	22000	2000	ampli	1.6085	2.22	0.6115	ID=LAEL147_000242700;Name=ARL-1;description=ADP-ribosylation
LaeL147_17	38000	46000	8000	ampli	1.03125	2.1725	1.14125	ID=LAEL147_000243000;description=receptor-type
LaeL147_21	0	2000	2000	ampli	4.641	5.3	0.659	ID=LAEL147_000311600;description=Core
LaeL147_21	756000	760000	4000	ampli	2.98575	5.31	2.32425	ID=LAEL147_000334000;description=beta
LaeL147_22	256000	260000	4000	ampli	2.43825	4.165	1.72675	ID=LAEL147_000341100;description=Protein
LaeL147_22	604000	606000	2000	ampli	2.8335	4.18	1.3465	ID=LAEL147_000350500;description=hypothetical
LaeL147_25	652000	654000	2000	ampli	1.008	1.88	0.872	ID=LAEL147_000417000;description=hypothetical
LaeL147_28	1060000	1062000	2000	ampli	2.8875	3.41	0.5225	ID=LAEL147_000511600;Name=HSP70.4;description=heat-shock__&__ID=LAEL147_000511500;description=Hsp70
LaeL147_29	560000	566000	6000	ampli	1.34683	2.91333	1.5665	ID=LAEL147_000529500;description=hypothetical__&__ID=LAEL147_000529600;description=Amastin
LaeL147_30	566000	580000	14000	ampli	1.06936	1.98857	0.919214	ID=LAEL147_000563600;description=ferric__&__ID=LAEL147_000563700;description=hypothetical
LaeL147_31	286000	290000	4000	ampli	2.85475	4.11	1.25525	ID=LAEL147_000595400;description=sodium__&__ID=LAEL147_000595500;description=hypothetical
LaeL147_31	568000	574000	6000	ampli	1.87133	2.77333	0.902	ID=LAEL147_000601400;description=hypothetical
LaeL147_31	776000	780000	4000	ampli	1.04725	1.995	0.94775	ID=LAEL147_000606000;description=hypothetical
LaeL147_33	108000	110000	2000	ampli	2.8225	3.31	0.4875	ID=LAEL147_000668200;description=heat
LaeL147_33	1198000	1200000	2000	ampli	3.1985	3.87	0.6715	ID=LAEL147_000697800;description=hypothetical
LaeL147_33	1206000	1208000	2000	ampli	2.6975	3.75	1.0525	ID=LAEL147_000697900;description=hypothetical
LaeL147_34	302000	304000	2000	ampli	1.9295	2.49	0.5605	ID=LAEL147_000710300;description=flagellar
LaeL147_34	624000	626000	2000	ampli	2.175	2.94	0.765	ID=LAEL147_000719000;description=d-isomer
LaeL147_34	980000	982000	2000	ampli	2.071	2.56	0.489	ID=LAEL147_000728300;description=hypothetical
LaeL147_34	1084000	1086000	2000	ampli	6.9355	8.15	1.2145	ID=LAEL147_000731000;description=tuzin%2C
LaeL147_34	1368000	1374000	6000	ampli	0.955833	1.57667	0.620833	ID=LAEL147_000740600;description=hypothetical__&__ID=LAEL147_000740500;description=hypothetical
LaeL147_35	1840000	1970000	130000	ampli	0.904754	2.53831	1.63355	ID=LAEL147_000803200;description=Ribosomal__&__ID=LAEL147_000806600;Name=ALG11;description=alpha-1%2C2-mannosyltransferase%2C__&__ID=LAEL147_000802200;description=PSP1__&__ID=LAEL147_000802300;Name=MPK13;description=mitogen-activated__&__ID=LAEL147_000802400;description=hypothetical__&__ID=LAEL147_000806300;description=diacylglycerol__&__ID=LAEL147_000805900;description=Dynein__&__ID=LAEL147_0008…
LaeL147_04	380000	382000	2000	del	1.7765	0.93	0.8465	ID=LAEL147_000056700;description=COPI
LaeL147_09	64000	66000	2000	del	4.0225	2.02	2.0025	ID=LAEL147_000114600;description=ATG8/AUT7/APG8/PAZ2%2C
LaeL147_13	0	2000	2000	del	6.313	4.27	2.043	ID=LAEL147_000173100;description=hypothetical
LaeL147_14	268000	270000	2000	del	2.85	2.35	0.5	ID=LAEL147_000197900;description=fatty
LaeL147_14	364000	366000	2000	del	1.3245	0.78	0.5445	ID=LAEL147_000199700;Name=SMP-3;description=small
LaeL147_14	500000	502000	2000	del	5.99	4.45	1.54	ID=LAEL147_000203500;description=hypothetical
LaeL147_16	338000	342000	4000	del	1.209	0.575	0.634	ID=LAEL147_000234200;description=Protein
LaeL147_16	344000	346000	2000	del	1.524	1	0.524	ID=LAEL147_000234300;description=Protein
LaeL147_19	354000	356000	2000	del	2.5875	2.06	0.5275	ID=LAEL147_000283700;description=ATG8/AUT7/APG8/PAZ2%2C__&__ID=LAEL147_000283600;description=ATG8/AUT7/APG8/PAZ2%2C
LaeL147_22	284000	288000	4000	del	1.40175	0.34	1.06175	ID=LAEL147_000341900;description=hypothetical
LaeL147_25	192000	194000	2000	del	2.868	2.24	0.628	ID=LAEL147_000405200;description=Scd6-like
LaeL147_30	498000	504000	6000	del	4.85367	4.03333	0.820333	ID=LAEL147_000561900;description=ama1
LaeL147_33	0	2000	2000	del	2.075	1.13	0.945	ID=LAEL147_000664300;description=hypothetical
LaeL147_34	200000	202000	2000	del	10.398	8.75	1.648	ID=LAEL147_000708300;description=hypothetical__&__ID=LAEL147_000708200;Name=MCA5;description=amastin-like
LaeL147_34	686000	690000	4000	del	8.30275	6.535	1.76775	ID=LAEL147_000721100;description=hypothetical__&__ID=LAEL147_000721200;Name=MCA5;description=amastin-like
LaeL147_34	1080000	1082000	2000	del	7.02	6.49	0.53	ID=LAEL147_000730900;description=hypothetical__&__ID=LAEL147_000730800;description=hypothetical
LaeL147_34	1640000	1646000	6000	del	2.38133	1.39	0.991333	ID=LAEL147_000749300;description=hypothetical
LaeL147_35	150000	152000	2000	del	8.858	6.09	2.768	ID=LAEL147_000754600;description=proteophosphoglycan
LaeL147_35	162000	164000	2000	del	4.917	3.6	1.317	ID=LAEL147_000754800;description=hypothetical
